# Supplementary material for: Gene Expression Profiling and Pathway Network Analysis Predicts a Novel Antitumor Function for a Botanical-Derived Drug, PG2
Source: Evid Based Complement Alternat Med. 2015 Apr 20;2015:917345. doi: 10.1155/2015/917345 (PMC4417974; doi:10.1155/2015/917345)
Supplement: Supplementary file 1 — Three different PG2 product batches were used to identify the gene signatures in this study. [file 917345.f1.zip]

Archive with 5 entries (5 files):
- Supplementary Table S1S6 Figure S1S2.docx
- Supplementary Table S2.xlsx
- Supplementary Table S3.xlsx
- Supplementary Table S4.xlsx
- Supplementary Table S5.xlsx
