# Supplementary material for: Gene Expression Profiling and Pathway Network Analysis Predicts a Novel Antitumor Function for a Botanical-Derived Drug, PG2
Source: Evid Based Complement Alternat Med. 2015 Apr 20;2015:917345. doi: 10.1155/2015/917345 (PMC4417974; doi:10.1155/2015/917345)
Supplement: Supplementary file 1 — Three different PG2 product batches were used to identify the gene signatures in this study. [file 917345.f1.zip › Supplementary Table S2.xlsx]

## Sheet: Sheet1
PG2-treated vs. vehicle (HL-60 cell line)
1,154 probesets	Entrez ID	Gene Symbol	Description	foldchange	differentially expressed	Clique network	Doxorubicin (Top 80)	daunorubicin (Top 80)	epirubicin (Top 80)	U133 plus 2.0	U133A
235162_at	4194	MDM4	Mdm4 p53 binding protein homolog	0.867568	-	-	V	-	-	V	-
202095_s_at	332	BIRC5	baculoviral IAP repeat containing 5	1.02459	-	-	V	-	V	V	V
202859_x_at	3576	IL8	interleukin 8	1.1643	-	-	V	-	-	V	V
216696_s_at	58510	PRODH2	proline dehydrogenase (oxidase) 2	1.14148	-	-	V	-	-	V	V
207004_at	596	BCL2	B-cell CLL/lymphoma 2	1.05431	-	V	V	V	-	V	V
200666_s_at	3337	DNAJB1	DnaJ (Hsp40) homolog, subfamily B, member 1	1.14654	-	V	-	-	-	V	V
201131_s_at	999	CDH1	cadherin 1, type 1, E-cadherin (epithelial)	0.91453	-	V	-	-	-	V	V
201467_s_at	1728	NQO1	NAD(P)H dehydrogenase, quinone 1	1.4533	V	V	-	-	-	V	V
201468_s_at	1728	NQO1	NAD(P)H dehydrogenase, quinone 1	1.70259	V	V	-	-	-	V	V
201585_s_at	6421	SFPQ	splicing factor proline/glutamine-rich	0.965618	-	V	-	-	-	V	V
201590_x_at	302	ANXA2	annexin A2	1.25023	-	V	-	-	-	V	V
201738_at	10289	EIF1B	eukaryotic translation initiation factor 1B	1.08432	-	V	-	-	-	V	V
202074_s_at	10133	OPTN	optineurin	1.0418	-	V	-	-	-	V	V
202449_s_at	6256	RXRA	retinoid X receptor, alpha	1.11195	-	V	-	-	-	V	V
202643_s_at	7128	TNFAIP3	tumor necrosis factor, alpha-induced protein 3	1.36184	V	V	-	-	-	V	V
203010_at	6776	STAT5A	signal transducer and activator of transcription 5A	1.06867	-	V	-	-	-	V	V
203096_s_at	9693	RAPGEF2	Rap guanine nucleotide exchange factor (GEF) 2	1.35194	V	V	-	-	-	V	V
203927_at	4794	NFKBIE	nuclear factor of kappa light polypeptide gene enhancer in B-cells inhibitor, epsilon	1.16786	-	V	-	-	-	V	V
204549_at	9641	IKBKE	inhibitor of kappa light polypeptide gene enhancer in B-cells, kinase epsilon	1.13028	-	V	-	-	-	V	V
205205_at	5971	RELB	v-rel reticuloendotheliosis viral oncogene homolog B	1.32539	V	V	-	-	-	V	V
207535_s_at	4791	NFKB2	nuclear factor of kappa light polypeptide gene enhancer in B-cells 2 (p49/p100)	1.18927	-	V	-	-	-	V	V
207700_s_at	8202	NCOA3	nuclear receptor coactivator 3	1.2362	-	V	-	-	-	V	V
208044_s_at	5467	PPARD	peroxisome proliferator-activated receptor delta	0.93915	-	V	-	-	-	V	V
208315_x_at	7187	TRAF3	TNF receptor-associated factor 3	1.13005	-	V	-	-	-	V	V
208485_x_at	8837	CFLAR	CASP8 and FADD-like apoptosis regulator	1.09439	-	V	-	-	-	V	V
209050_s_at	5900	RALGDS	ral guanine nucleotide dissociation stimulator	1.11364	-	V	-	-	-	V	V
209051_s_at	5900	RALGDS	ral guanine nucleotide dissociation stimulator	1.09384	-	V	-	-	-	V	V
209060_x_at	8202	NCOA3	nuclear receptor coactivator 3	1.12009	-	V	-	-	-	V	V
209296_at	5495	PPM1B	protein phosphatase, Mg2+/Mn2+ dependent, 1B	1.0673	-	V	-	-	-	V	V
209360_s_at	861	RUNX1	runt-related transcription factor 1	1.09025	-	V	-	-	-	V	V
209503_s_at	5705	PSMC5	proteasome (prosome, macropain) 26S subunit, ATPase, 5	1.0524	-	V	-	-	-	V	V
209678_s_at	5584	PRKCI	protein kinase C, iota	1.10678	-	V	-	-	-	V	V
209793_at	2890	GRIA1	glutamate receptor, ionotropic, AMPA 1	1.04331	-	V	-	-	-	V	V
209882_at	6016	RIT1	Ras-like without CAAX 1	1.43014	V	V	-	-	-	V	V
209945_s_at	2932	GSK3B	glycogen synthase kinase 3 beta	1.12043	-	V	-	-	-	V	V
210155_at	4653	MYOC	myocilin, trabecular meshwork inducible glucocorticoid response	0.896919	-	V	-	-	-	V	V
210519_s_at	1728	NQO1	NAD(P)H dehydrogenase, quinone 1	1.50186	V	V	-	-	-	V	V
211179_at	861	RUNX1	runt-related transcription factor 1	1.06356	-	V	-	-	-	V	V
211317_s_at	8837	CFLAR	CASP8 and FADD-like apoptosis regulator	1.07921	-	V	-	-	-	V	V
211961_s_at	7879	RAB7A	RAB7A, member RAS oncogene family	1.1001	-	V	-	-	-	V	V
212180_at	1399	CRKL	v-crk sarcoma virus CT10 oncogene homolog (avian)-like	1.03423	-	V	-	-	-	V	V
213373_s_at	841	CASP8	caspase 8, apoptosis-related cysteine peptidase	0.907109	-	V	-	-	-	V	V
213470_s_at	3187	HNRNPH1	heterogeneous nuclear ribonucleoprotein H1 (H)	0.855529	-	V	-	-	-	V	V
214032_at	7535	ZAP70	zeta-chain (TCR) associated protein kinase 70kDa	0.901206	-	V	-	-	-	V	V
215702_s_at	1080	CFTR	cystic fibrosis transmembrane conductance regulator (ATP-binding cassette sub-family C, member 7)	1.07343	-	V	-	-	-	V	V
217689_at	5770	PTPN1	protein tyrosine phosphatase, non-receptor type 1	0.912678	-	V	-	-	-	V	V
218520_at	29110	TBK1	TANK-binding kinase 1	1.0598	-	V	-	-	-	V	V
221571_at	7187	TRAF3	TNF receptor-associated factor 3	1.19001	-	V	-	-	-	V	V
221830_at	5911	RAP2A	RAP2A, member of RAS oncogene family	1.10234	-	V	-	-	-	V	V
1552637_at	5781	PTPN11	protein tyrosine phosphatase, non-receptor type 11	1.12438	-	V	-	-	-	V	-
1555780_a_at	6009	RHEB	Ras homolog enriched in brain	0.948603	-	V	-	-	-	V	-
1557030_at	2549	GAB1	GRB2-associated binding protein 1	0.945249	-	V	-	-	-	V	-
1557718_at	5527	PPP2R5C	protein phosphatase 2, regulatory subunit B', gamma	1.42981	V	V	-	-	-	V	-
222793_at	23586	DDX58	DEAD (Asp-Glu-Ala-Asp) box polypeptide 58	0.886414	-	V	-	-	-	V	-
223846_at	64343	AZI2	5-azacytidine induced 2	1.16084	-	V	-	-	-	V	-
224725_at	57534	MIB1	mindbomb homolog 1 (Drosophila)	0.89689	-	V	-	-	-	V	-
224851_at	1021	CDK6	cyclin-dependent kinase 6	1.18939	-	V	-	-	-	V	-
225434_at	162989	DEDD2	death effector domain containing 2	1.15612	-	V	-	-	-	V	-
228070_at	5529	PPP2R5E	protein phosphatase 2, regulatory subunit B', epsilon isoform	1.12775	-	V	-	-	-	V	-
228081_at	901	CCNG2	cyclin G2	1.13534	-	V	-	-	-	V	-
230165_at	151246	SGOL2	shugoshin-like 2 (S. pombe)	0.916697	-	V	-	-	-	V	-
230337_at	6654	SOS1	son of sevenless homolog 1 (Drosophila)	1.29797	-	V	-	-	-	V	-
231635_x_at	55072	RNF31	ring finger protein 31	0.889883	-	V	-	-	-	V	-
232200_at	3313	HSPA9	heat shock 70kDa protein 9 (mortalin)	0.928319	-	V	-	-	-	V	-
233049_x_at	10273	STUB1	STIP1 homology and U-box containing protein 1, E3 ubiquitin protein ligase	1.08115	-	V	-	-	-	V	-
235318_at	2200	FBN1	fibrillin 1	1.08587	-	V	-	-	-	V	-
235451_at	4090	SMAD5	SMAD family member 5	1.15325	-	V	-	-	-	V	-
236478_at	3454	IFNAR1	interferon (alpha, beta and omega) receptor 1	0.947101	-	V	-	-	-	V	-
238618_at	4771	NF2	neurofibromin 2 (merlin)	1.07515	-	V	-	-	-	V	-
238719_at	5515	PPP2CA	protein phosphatase 2, catalytic subunit, alpha isozyme	0.908937	-	V	-	-	-	V	-
239695_at	3716	JAK1	Janus kinase 1	1.19318	-	V	-	-	-	V	-
244804_at	8878	SQSTM1	sequestosome 1	1.16562	-	V	-	-	-	V	-
217214_s_at	6530	SLC6A2	solute carrier family 6 (neurotransmitter transporter, noradrenalin), member 2	0.979997	-	-	-	-	-	V	V
200617_at	9761	MLEC	malectin	1.11663	-	-	-	-	-	V	V
200649_at	4924	NUCB1	nucleobindin 1	1.04498	-	-	-	-	-	V	V
200661_at	5476	CTSA	cathepsin A	1.0813	-	-	-	-	-	V	V
200662_s_at	9804	TOMM20	translocase of outer mitochondrial membrane 20 homolog (yeast)	0.907379	-	-	-	-	-	V	V
200733_s_at	7803	PTP4A1	protein tyrosine phosphatase type IVA, member 1	0.935703	-	-	-	-	-	V	V
200748_s_at	2495	FTH1	ferritin, heavy polypeptide 1	1.36578	V	-	-	-	-	V	V
200850_s_at	10768	AHCYL1	adenosylhomocysteinase-like 1	1.09373	-	-	-	-	-	V	V
200991_s_at	9784	SNX17	sorting nexin 17	0.998791	-	-	-	-	-	V	V
201062_at	2040	STOM	stomatin	0.954227	-	-	-	-	-	V	V
201097_s_at	378	ARF4	ADP-ribosylation factor 4	1.13068	-	-	-	-	-	V	V
201118_at	5226	PGD	phosphogluconate dehydrogenase	1.21273	-	-	-	-	-	V	V
201133_s_at	9867	PJA2	praja ring finger 2	0.926744	-	-	-	-	-	V	V
201172_x_at	8992	ATP6V0E1	ATPase, H+ transporting, lysosomal 9kDa, V0 subunit e1	1.07256	-	-	-	-	-	V	V
201207_at	7126	TNFAIP1	tumor necrosis factor, alpha-induced protein 1 (endothelial)	1.03776	-	-	-	-	-	V	V
201228_s_at	10425	ARIH2	ariadne homolog 2 (Drosophila)	1.12392	-	-	-	-	-	V	V
201266_at	7296	TXNRD1	thioredoxin reductase 1	1.23895	-	-	-	-	-	V	V
201380_at	10491	CRTAP	cartilage associated protein	0.915893	-	-	-	-	-	V	V
201440_at	9416	DDX23	DEAD (Asp-Glu-Ala-Asp) box polypeptide 23	1.08072	-	-	-	-	-	V	V
201458_s_at	9184	BUB3	budding uninhibited by benzimidazoles 3 homolog (yeast)	0.888169	-	-	-	-	-	V	V
201463_s_at	6888	TALDO1	transaldolase 1	1.04493	-	-	-	-	-	V	V
201782_s_at	9049	AIP	aryl hydrocarbon receptor interacting protein	1.05428	-	-	-	-	-	V	V
201871_s_at	51035	UBXN1	UBX domain protein 1	1.07659	-	-	-	-	-	V	V
201884_at	1048	CEACAM5	carcinoembryonic antigen-related cell adhesion molecule 5	0.955492	-	-	-	-	-	V	V
201957_at	4660	PPP1R12B	protein phosphatase 1, regulatory (inhibitor) subunit 12B	1.04022	-	-	-	-	-	V	V
202131_s_at	8780	RIOK3	RIO kinase 3 (yeast)	0.834124	-	-	-	-	-	V	V
202220_at	22889	KIAA0907	KIAA0907	1.08287	-	-	-	-	-	V	V
202256_at	10421	CD2BP2	CD2 (cytoplasmic tail) binding protein 2	1.12561	-	-	-	-	-	V	V
202275_at	2539	G6PD	glucose-6-phosphate dehydrogenase	1.14475	-	-	-	-	-	V	V
202289_s_at	10579	TACC2	transforming, acidic coiled-coil containing protein 2	1.02647	-	-	-	-	-	V	V
202293_at	10274	STAG1	stromal antigen 1	0.850087	-	-	-	-	-	V	V
202334_s_at	7320	UBE2B	ubiquitin-conjugating enzyme E2B	0.970981	-	-	-	-	-	V	V
202350_s_at	4147	MATN2	matrilin 2	0.885316	-	-	-	-	-	V	V
202509_s_at	7127	TNFAIP2	tumor necrosis factor, alpha-induced protein 2	1.13794	-	-	-	-	-	V	V
202529_at	5635	PRPSAP1	phosphoribosyl pyrophosphate synthetase-associated protein 1	1.07308	-	-	-	-	-	V	V
202532_s_at	1719	DHFR	dihydrofolate reductase	0.8889	-	-	-	-	-	V	V
202633_at	11073	TOPBP1	topoisomerase (DNA) II binding protein 1	0.958079	-	-	-	-	-	V	V
202637_s_at	3383	ICAM1	intercellular adhesion molecule 1	1.07046	-	-	-	-	-	V	V
202651_at	9926	LPGAT1	lysophosphatidylglycerol acyltransferase 1	1.01806	-	-	-	-	-	V	V
202662_s_at	3709	ITPR2	inositol 1,4,5-trisphosphate receptor, type 2	1.07614	-	-	-	-	-	V	V
202684_s_at	8731	RNMT	RNA (guanine-7-) methyltransferase	0.838395	-	-	-	-	-	V	V
202714_s_at	9692	KIAA0391	KIAA0391	1.06173	-	-	-	-	-	V	V
202731_at	27250	PDCD4	programmed cell death 4 (neoplastic transformation inhibitor)	0.84042	-	-	-	-	-	V	V
202862_at	2184	FAH	fumarylacetoacetate hydrolase (fumarylacetoacetase)	1.08395	-	-	-	-	-	V	V
202878_s_at	22918	CD93	CD93 molecule	1.06368	-	-	-	-	-	V	V
202887_s_at	54541	DDIT4	DNA-damage-inducible transcript 4	1.14501	-	-	-	-	-	V	V
202912_at	133	ADM	adrenomedullin	1.1939	-	-	-	-	-	V	V
203144_s_at	9674	KIAA0040	KIAA0040	0.852799	-	-	-	-	-	V	V
203174_s_at	10139	ARFRP1	ADP-ribosylation factor related protein 1	1.04991	-	-	-	-	-	V	V
203184_at	2201	FBN2	fibrillin 2	1.06911	-	-	-	-	-	V	V
203385_at	1606	DGKA	diacylglycerol kinase, alpha 80kDa	1.18149	-	-	-	-	-	V	V
203389_at	3797	KIF3C	kinesin family member 3C	1.07719	-	-	-	-	-	V	V
203440_at	1000	CDH2	cadherin 2, type 1, N-cadherin (neuronal)	1.0561	-	-	-	-	-	V	V
203483_at	57715	SEMA4G	sema domain, immunoglobulin domain (Ig), transmembrane domain (TM) and short cytoplasmic domain, (semaphorin) 4G	0.94858	-	-	-	-	-	V	V
203582_s_at	5867	RAB4A	RAB4A, member RAS oncogene family	0.91621	-	-	-	-	-	V	V
203601_s_at	7709	ZBTB17	zinc finger and BTB domain containing 17	0.927937	-	-	-	-	-	V	V
203634_s_at	1374	CPT1A	carnitine palmitoyltransferase 1A (liver)	0.937877	-	-	-	-	-	V	V
203665_at	3162	HMOX1	heme oxygenase (decycling) 1	1.83301	V	-	-	-	-	V	V
203678_at	22909	FAN1	FANCD2/FANCI-associated nuclease 1	1.08825	-	-	-	-	-	V	V
203703_s_at	9654	TTLL4	tubulin tyrosine ligase-like family, member 4	1.06941	-	-	-	-	-	V	V
203762_s_at	51626	DYNC2LI1	dynein, cytoplasmic 2, light intermediate chain 1	0.860705	-	-	-	-	-	V	V
203774_at	4548	MTR	5-methyltetrahydrofolate-homocysteine methyltransferase	0.915127	-	-	-	-	-	V	V
203810_at	11080	DNAJB4	DnaJ (Hsp40) homolog, subfamily B, member 4	1.09299	-	-	-	-	-	V	V
203814_s_at	4835	NQO2	NAD(P)H dehydrogenase, quinone 2	1.14963	-	-	-	-	-	V	V
203830_at	64149	C17orf75	chromosome 17 open reading frame 75	0.910556	-	-	-	-	-	V	V
203943_at	9371	KIF3B	kinesin family member 3B	1.13015	-	-	-	-	-	V	V
203947_at	1479	CSTF3	cleavage stimulation factor, 3' pre-RNA, subunit 3, 77kDa	0.942645	-	-	-	-	-	V	V
203959_s_at	9923	ZBTB40	zinc finger and BTB domain containing 40	1.08694	-	-	-	-	-	V	V
204008_at	10126	DNAL4	dynein, axonemal, light chain 4	0.910932	-	-	-	-	-	V	V
204114_at	22795	NID2	nidogen 2 (osteonidogen)	1.02488	-	-	-	-	-	V	V
204127_at	5983	RFC3	replication factor C (activator 1) 3, 38kDa	0.913034	-	-	-	-	-	V	V
204150_at	23166	STAB1	stabilin 1	0.943089	-	-	-	-	-	V	V
204161_s_at	22875	ENPP4	ectonucleotide pyrophosphatase/phosphodiesterase 4 (putative)	0.783855	-	-	-	-	-	V	V
204250_s_at	22897	CEP164	centrosomal protein 164kDa	0.876889	-	-	-	-	-	V	V
204264_at	1376	CPT2	carnitine palmitoyltransferase 2	0.844169	-	-	-	-	-	V	V
204268_at	6273	S100A2	S100 calcium binding protein A2	0.905552	-	-	-	-	-	V	V
204299_at	10772	SRSF10	serine/arginine-rich splicing factor 10	0.903216	-	-	-	-	-	V	V
204354_at	25913	POT1	protection of telomeres 1 homolog (S. pombe)	0.897911	-	-	-	-	-	V	V
204363_at	2152	F3	coagulation factor III (thromboplastin, tissue factor)	1.1545	-	-	-	-	-	V	V
204373_s_at	9857	CEP350	centrosomal protein 350kDa	1.09854	-	-	-	-	-	V	V
204398_s_at	24139	EML2	echinoderm microtubule associated protein like 2	1.10316	-	-	-	-	-	V	V
204523_at	7699	ZNF140	zinc finger protein 140	0.939802	-	-	-	-	-	V	V
204525_at	9678	PHF14	PHD finger protein 14	0.757	V	-	-	-	-	V	V
204574_s_at	4327	MMP19	matrix metallopeptidase 19	1.11348	-	-	-	-	-	V	V
204641_at	4751	NEK2	NIMA (never in mitosis gene a)-related kinase 2	0.917184	-	-	-	-	-	V	V
204645_at	905	CCNT2	cyclin T2	0.92162	-	-	-	-	-	V	V
204802_at	6236	RRAD	Ras-related associated with diabetes	0.916236	-	-	-	-	-	V	V
204803_s_at	6236	RRAD	Ras-related associated with diabetes	0.893818	-	-	-	-	-	V	V
204823_at	89795	NAV3	neuron navigator 3	1.12384	-	-	-	-	-	V	V
204873_at	5189	PEX1	peroxisomal biogenesis factor 1	0.941386	-	-	-	-	-	V	V
204902_s_at	23192	ATG4B	ATG4 autophagy related 4 homolog B (S. cerevisiae)	1.1951	-	-	-	-	-	V	V
204906_at	6196	RPS6KA2	ribosomal protein S6 kinase, 90kDa, polypeptide 2	1.00679	-	-	-	-	-	V	V
204925_at	1497	CTNS	cystinosin, lysosomal cystine transporter	1.21531	-	-	-	-	-	V	V
204968_at	57827	C6orf47	chromosome 6 open reading frame 47	1.04585	-	-	-	-	-	V	V
204996_s_at	8851	CDK5R1	cyclin-dependent kinase 5, regulatory subunit 1 (p35)	0.895796	-	-	-	-	-	V	V
205037_at	11020	IFT27	intraflagellar transport 27 homolog (Chlamydomonas)	1.07954	-	-	-	-	-	V	V
205083_at	316	AOX1	aldehyde oxidase 1	1.07449	-	-	-	-	-	V	V
205087_at	25950	RWDD3	RWD domain containing 3	0.923199	-	-	-	-	-	V	V
205093_at	22874	PLEKHA6	pleckstrin homology domain containing, family A member 6	0.967318	-	-	-	-	-	V	V
205100_at	9945	GFPT2	glutamine-fructose-6-phosphate transaminase 2	0.853317	-	-	-	-	-	V	V
205118_at	2357	FPR1	formyl peptide receptor 1	1.15441	-	-	-	-	-	V	V
205123_s_at	8577	TMEFF1	transmembrane protein with EGF-like and two follistatin-like domains 1	0.952622	-	-	-	-	-	V	V
205175_s_at	3795	KHK	ketohexokinase (fructokinase)	0.996963	-	-	-	-	-	V	V
205249_at	1959	EGR2	early growth response 2	1.14277	-	-	-	-	-	V	V
205406_s_at	53340	SPA17	sperm autoantigenic protein 17	0.874347	-	-	-	-	-	V	V
205413_at	744	MPPED2	metallophosphoesterase domain containing 2	0.91071	-	-	-	-	-	V	V
205425_at	3092	HIP1	huntingtin interacting protein 1	1.52683	V	-	-	-	-	V	V
205426_s_at	3092	HIP1	huntingtin interacting protein 1	1.14052	-	-	-	-	-	V	V
205435_s_at	22848	AAK1	AP2 associated kinase 1	0.970317	-	-	-	-	-	V	V
205439_at	2953	GSTT2	glutathione S-transferase theta 2	0.815175	-	-	-	-	-	V	V
205463_s_at	5154	PDGFA	platelet-derived growth factor alpha polypeptide	1.18821	-	-	-	-	-	V	V
205502_at	1586	CYP17A1	cytochrome P450, family 17, subfamily A, polypeptide 1	0.930837	-	-	-	-	-	V	V
205505_at	2650	GCNT1	glucosaminyl (N-acetyl) transferase 1, core 2	0.817519	-	-	-	-	-	V	V
205513_at	6947	TCN1	transcobalamin I (vitamin B12 binding protein, R binder family)	1.09724	-	-	-	-	-	V	V
205611_at	8742	TNFSF12	tumor necrosis factor (ligand) superfamily, member 12	0.879972	-	-	-	-	-	V	V
205617_at	5639	PRRG2	proline rich Gla (G-carboxyglutamic acid) 2	1.0845	-	-	-	-	-	V	V
205638_at	577	BAI3	brain-specific angiogenesis inhibitor 3	0.916286	-	-	-	-	-	V	V
205639_at	313	AOAH	acyloxyacyl hydrolase (neutrophil)	0.933136	-	-	-	-	-	V	V
205657_at	23498	HAAO	3-hydroxyanthranilate 3,4-dioxygenase	1.04309	-	-	-	-	-	V	V
205668_at	4065	LY75	lymphocyte antigen 75	0.754468	V	-	-	-	-	V	V
205705_at	22852	ANKRD26	ankyrin repeat domain 26	1.1022	-	-	-	-	-	V	V
205714_s_at	51364	ZMYND10	zinc finger, MYND-type containing 10	0.87479	-	-	-	-	-	V	V
205812_s_at	54732	TMED9	transmembrane emp24 protein transport domain containing 9	1.07474	-	-	-	-	-	V	V
205851_at	10201	NME6	non-metastatic cells 6, protein expressed in (nucleoside-diphosphate kinase)	1.03972	-	-	-	-	-	V	V
205920_at	6533	SLC6A6	solute carrier family 6 (neurotransmitter transporter, taurine), member 6	1.46918	V	-	-	-	-	V	V
205997_at	10863	ADAM28	ADAM metallopeptidase domain 28	0.819744	-	-	-	-	-	V	V
206012_at	7044	LEFTY2	left-right determination factor 2	1.15364	-	-	-	-	-	V	V
206052_s_at	7884	SLBP	stem-loop binding protein	0.954192	-	-	-	-	-	V	V
206133_at	54739	XAF1	XIAP associated factor 1	1.07887	-	-	-	-	-	V	V
206195_x_at	2689	GH2	growth hormone 2	1.04333	-	-	-	-	-	V	V
206211_at	6401	SELE	selectin E	1.0203	-	-	-	-	-	V	V
206265_s_at	2822	GPLD1	glycosylphosphatidylinositol specific phospholipase D1	1.04656	-	-	-	-	-	V	V
206281_at	116	ADCYAP1	adenylate cyclase activating polypeptide 1 (pituitary)	1.18341	-	-	-	-	-	V	V
206363_at	4094	MAF	v-maf musculoaponeurotic fibrosarcoma oncogene homolog (avian)	0.854595	-	-	-	-	-	V	V
206476_s_at	4858	NOVA2	neuro-oncological ventral antigen 2	0.878426	-	-	-	-	-	V	V
206567_s_at	51230	PHF20	PHD finger protein 20	0.91976	-	-	-	-	-	V	V
206572_x_at	7639	ZNF85	zinc finger protein 85	0.910648	-	-	-	-	-	V	V
206573_at	3786	KCNQ3	potassium voltage-gated channel, KQT-like subfamily, member 3	0.920132	-	-	-	-	-	V	V
206580_s_at	30008	EFEMP2	EGF containing fibulin-like extracellular matrix protein 2	0.900068	-	-	-	-	-	V	V
206658_at	80761	UPK3B	uroplakin 3B	0.897964	-	-	-	-	-	V	V
206825_at	5021	OXTR	oxytocin receptor	0.890846	-	-	-	-	-	V	V
206838_at	9095	TBX19	T-box 19	1.04906	-	-	-	-	-	V	V
206895_at	5506	PPP1R3A	protein phosphatase 1, regulatory (inhibitor) subunit 3A	1.0061	-	-	-	-	-	V	V
206927_s_at	2977	GUCY1A2	guanylate cyclase 1, soluble, alpha 2	0.9194	-	-	-	-	-	V	V
206971_at	23432	GPR161	G protein-coupled receptor 161	1.05478	-	-	-	-	-	V	V
206981_at	6329	SCN4A	sodium channel, voltage-gated, type IV, alpha subunit	0.959071	-	-	-	-	-	V	V
207020_at	11077	HSF2BP	heat shock transcription factor 2 binding protein	0.939726	-	-	-	-	-	V	V
207043_s_at	6536	SLC6A9	solute carrier family 6 (neurotransmitter transporter, glycine), member 9	0.900755	-	-	-	-	-	V	V
207055_at	9283	GPR37L1	G protein-coupled receptor 37 like 1	0.862773	-	-	-	-	-	V	V
207068_at	7539	ZFP37	zinc finger protein 37 homolog (mouse)	1.07828	-	-	-	-	-	V	V
207071_s_at	48	ACO1	aconitase 1, soluble	1.21287	-	-	-	-	-	V	V
207075_at	114548	NLRP3	NLR family, pyrin domain containing 3	1.19994	-	-	-	-	-	V	V
207077_at	51032	CELA2B	chymotrypsin-like elastase family, member 2B	0.882048	-	-	-	-	-	V	V
207107_at	6121	RPE65	retinal pigment epithelium-specific protein 65kDa	0.930621	-	-	-	-	-	V	V
207136_at	407	ARR3	arrestin 3, retinal (X-arrestin)	0.921488	-	-	-	-	-	V	V
207140_at	248	ALPI	alkaline phosphatase, intestinal	0.951343	-	-	-	-	-	V	V
207178_s_at	2444	FRK	fyn-related kinase	1.07135	-	-	-	-	-	V	V
207180_s_at	10553	HTATIP2	HIV-1 Tat interactive protein 2, 30kDa	1.14476	-	-	-	-	-	V	V
207188_at	1018	CDK3	cyclin-dependent kinase 3	1.08679	-	-	-	-	-	V	V
207241_at	10141	C4orf6	chromosome 4 open reading frame 6	1.04285	-	-	-	-	-	V	V
207318_s_at	8621	CDK13	cyclin-dependent kinase 13	1.0679	-	-	-	-	-	V	V
207343_at	57151	LYZL6	lysozyme-like 6	1.05982	-	-	-	-	-	V	V
207363_at	6247	RS1	retinoschisin 1	0.919636	-	-	-	-	-	V	V
207389_at	2811	GP1BA	glycoprotein Ib (platelet), alpha polypeptide	0.937874	-	-	-	-	-	V	V
207441_at	10879	SMR3B	submaxillary gland androgen regulated protein 3B	1.01785	-	-	-	-	-	V	V
207503_at	6953	TCP10	t-complex 10 homolog (mouse)	1.16659	-	-	-	-	-	V	V
207524_at	7982	ST7	suppression of tumorigenicity 7	1.14773	-	-	-	-	-	V	V
207547_s_at	11170	FAM107A	family with sequence similarity 107, member A	1.00247	-	-	-	-	-	V	V
207657_x_at	3842	TNPO1	transportin 1	1.09526	-	-	-	-	-	V	V
207674_at	2204	FCAR	Fc fragment of IgA, receptor for	1.18729	-	-	-	-	-	V	V
207762_at	80350	LPAL2	lipoprotein, Lp(a)-like 2, pseudogene	1.12756	-	-	-	-	-	V	V
207793_s_at	2035	EPB41	erythrocyte membrane protein band 4.1 (elliptocytosis 1, RH-linked)	0.831737	-	-	-	-	-	V	V
207832_at	10458	BAIAP2	BAI1-associated protein 2	1.02344	-	-	-	-	-	V	V
207845_s_at	10393	ANAPC10	anaphase promoting complex subunit 10	0.903999	-	-	-	-	-	V	V
207855_s_at	23155	CLCC1	chloride channel CLIC-like 1	0.904513	-	-	-	-	-	V	V
207859_s_at	1142	CHRNB3	cholinergic receptor, nicotinic, beta 3	1.03507	-	-	-	-	-	V	V
207874_s_at	10877	CFHR4	complement factor H-related 4	1.01999	-	-	-	-	-	V	V
207907_at	8740	TNFSF14	tumor necrosis factor (ligand) superfamily, member 14	1.27577	-	-	-	-	-	V	V
207938_at	51050	PI15	peptidase inhibitor 15	1.13242	-	-	-	-	-	V	V
207946_at	55534	MAML3	mastermind-like 3 (Drosophila)	1.03262	-	-	-	-	-	V	V
207986_x_at	1534	CYB561	cytochrome b-561	1.04434	-	-	-	-	-	V	V
207995_s_at	10332	CLEC4M	C-type lectin domain family 4, member M	1.18124	-	-	-	-	-	V	V
208120_x_at	400949	FKSG49	FKSG49	1.0279	-	-	-	-	-	V	V
208140_s_at	83450	LRRC48	leucine rich repeat containing 48	0.934468	-	-	-	-	-	V	V
208175_s_at	1758	DMP1	dentin matrix acidic phosphoprotein 1	0.960317	-	-	-	-	-	V	V
208198_x_at	3806	KIR2DS1	killer cell immunoglobulin-like receptor, two domains, short cytoplasmic tail, 1	1.08759	-	-	-	-	-	V	V
208274_at	10896	OCLM	oculomedin	0.861779	-	-	-	-	-	V	V
208370_s_at	1827	RCAN1	regulator of calcineurin 1	1.10457	-	-	-	-	-	V	V
208373_s_at	5031	P2RY6	pyrimidinergic receptor P2Y, G-protein coupled, 6	1.07713	-	-	-	-	-	V	V
208384_s_at	11043	MID2	midline 2	1.07754	-	-	-	-	-	V	V
208433_s_at	7804	LRP8	low density lipoprotein receptor-related protein 8, apolipoprotein e receptor	1.16856	-	-	-	-	-	V	V
208468_at	11166	SOX21	SRY (sex determining region Y)-box 21	1.10498	-	-	-	-	-	V	V
208491_s_at	5239	PGM5	phosphoglucomutase 5	1.17638	-	-	-	-	-	V	V
208614_s_at	2317	FLNB	filamin B, beta	1.1646	-	-	-	-	-	V	V
208663_s_at	7267	TTC3	tetratricopeptide repeat domain 3	1.06471	-	-	-	-	-	V	V
208673_s_at	6428	SRSF3	serine/arginine-rich splicing factor 3	0.901656	-	-	-	-	-	V	V
208716_s_at	54499	TMCO1	transmembrane and coiled-coil domains 1	1.02412	-	-	-	-	-	V	V
208732_at	5862	RAB2A	RAB2A, member RAS oncogene family	0.969731	-	-	-	-	-	V	V
208941_s_at	22929	SEPHS1	selenophosphate synthetase 1	0.900807	-	-	-	-	-	V	V
208952_s_at	23185	LARP4B	La ribonucleoprotein domain family, member 4B	1.0722	-	-	-	-	-	V	V
208954_s_at	23185	LARP4B	La ribonucleoprotein domain family, member 4B	1.04526	-	-	-	-	-	V	V
208987_s_at	22992	KDM2A	lysine (K)-specific demethylase 2A	1.14361	-	-	-	-	-	V	V
209018_s_at	65018	PINK1	PTEN induced putative kinase 1	1.12433	-	-	-	-	-	V	V
209019_s_at	65018	PINK1	PTEN induced putative kinase 1	1.12542	-	-	-	-	-	V	V
209022_at	10735	STAG2	stromal antigen 2	0.901705	-	-	-	-	-	V	V
209064_x_at	10605	PAIP1	poly(A) binding protein interacting protein 1	0.939214	-	-	-	-	-	V	V
209081_s_at	80781	COL18A1	collagen, type XVIII, alpha 1	0.961379	-	-	-	-	-	V	V
209090_s_at	51100	SH3GLB1	SH3-domain GRB2-like endophilin B1	1.03781	-	-	-	-	-	V	V
209160_at	8644	AKR1C3	aldo-keto reductase family 1, member C3 (3-alpha hydroxysteroid dehydrogenase, type II)	1.17867	-	-	-	-	-	V	V
209225_x_at	3842	TNPO1	transportin 1	1.12098	-	-	-	-	-	V	V
209226_s_at	3842	TNPO1	transportin 1	1.06767	-	-	-	-	-	V	V
209227_at	7991	TUSC3	tumor suppressor candidate 3	1.13161	-	-	-	-	-	V	V
209254_at	23008	KLHDC10	kelch domain containing 10	1.19616	-	-	-	-	-	V	V
209346_s_at	55361	PI4K2A	phosphatidylinositol 4-kinase type 2 alpha	1.04696	-	-	-	-	-	V	V
209388_at	10914	PAPOLA	poly(A) polymerase alpha	0.906324	-	-	-	-	-	V	V
209470_s_at	2823	GPM6A	glycoprotein M6A	0.934906	-	-	-	-	-	V	V
209472_at	56267	CCBL2	cysteine conjugate-beta lyase 2	0.950864	-	-	-	-	-	V	V
209616_s_at	1066	CES1	carboxylesterase 1	1.50964	V	-	-	-	-	V	V
209617_s_at	1501	CTNND2	catenin (cadherin-associated protein), delta 2 (neural plakophilin-related arm-repeat protein)	0.921093	-	-	-	-	-	V	V
209628_at	55916	NXT2	nuclear transport factor 2-like export factor 2	0.942763	-	-	-	-	-	V	V
209632_at	5523	PPP2R3A	protein phosphatase 2, regulatory subunit B'', alpha	1.07449	-	-	-	-	-	V	V
209720_s_at	6317	SERPINB3	serpin peptidase inhibitor, clade B (ovalbumin), member 3	1.0691	-	-	-	-	-	V	V
209774_x_at	2920	CXCL2	chemokine (C-X-C motif) ligand 2	1.65803	V	-	-	-	-	V	V
209800_at	3868	KRT16	keratin 16	0.940659	-	-	-	-	-	V	V
209818_s_at	22927	HABP4	hyaluronan binding protein 4	1.00263	-	-	-	-	-	V	V
209840_s_at	54674	LRRN3	leucine rich repeat neuronal 3	0.920986	-	-	-	-	-	V	V
209930_s_at	4778	NFE2	nuclear factor (erythroid-derived 2), 45kDa	1.13496	-	-	-	-	-	V	V
209937_at	7104	TM4SF4	transmembrane 4 L six family member 4	1.09364	-	-	-	-	-	V	V
210080_x_at	10136	CELA3A	chymotrypsin-like elastase family, member 3A	1.0898	-	-	-	-	-	V	V
210096_at	1580	CYP4B1	cytochrome P450, family 4, subfamily B, polypeptide 1	1.03955	-	-	-	-	-	V	V
210223_s_at	3140	MR1	major histocompatibility complex, class I-related	0.86792	-	-	-	-	-	V	V
210268_at	4799	NFX1	nuclear transcription factor, X-box binding 1	1.11341	-	-	-	-	-	V	V
210359_at	9788	MTSS1	metastasis suppressor 1	1.05926	-	-	-	-	-	V	V
210379_s_at	9874	TLK1	tousled-like kinase 1	0.870516	-	-	-	-	-	V	V
210400_at	2905	GRIN2C	glutamate receptor, ionotropic, N-methyl D-aspartate 2C	0.976291	-	-	-	-	-	V	V
210602_s_at	1004	CDH6	cadherin 6, type 2, K-cadherin (fetal kidney)	0.842256	-	-	-	-	-	V	V
210694_s_at	4281	MID1	midline 1 (Opitz/BBB syndrome)	1.10994	-	-	-	-	-	V	V
210812_at	7518	XRCC4	X-ray repair complementing defective repair in Chinese hamster cells 4	0.892291	-	-	-	-	-	V	V
210823_s_at	5802	PTPRS	protein tyrosine phosphatase, receptor type, S	1.00182	-	-	-	-	-	V	V
210867_at	4850	CNOT4	CCR4-NOT transcription complex, subunit 4	1.17558	-	-	-	-	-	V	V
210970_s_at	25998	IBTK	inhibitor of Bruton agammaglobulinemia tyrosine kinase	0.939651	-	-	-	-	-	V	V
211006_s_at	3745	KCNB1	potassium voltage-gated channel, Shab-related subfamily, member 1	0.956744	-	-	-	-	-	V	V
211037_s_at	79143	MBOAT7	membrane bound O-acyltransferase domain containing 7	1.09392	-	-	-	-	-	V	V
211061_s_at	4247	MGAT2	mannosyl (alpha-1,6-)-glycoprotein beta-1,2-N-acetylglucosaminyltransferase	0.924643	-	-	-	-	-	V	V
211107_s_at	6795	AURKC	aurora kinase C	1.04317	-	-	-	-	-	V	V
211190_x_at	8832	CD84	CD84 molecule	0.817345	-	-	-	-	-	V	V
211195_s_at	8626	TP63	tumor protein p63	0.943388	-	-	-	-	-	V	V
211304_x_at	3762	KCNJ5	potassium inwardly-rectifying channel, subfamily J, member 5	0.917086	-	-	-	-	-	V	V
211356_x_at	3953	LEPR	leptin receptor	0.901523	-	-	-	-	-	V	V
211417_x_at	2678	GGT1	gamma-glutamyltransferase 1	1.09502	-	-	-	-	-	V	V
211470_s_at	6819	SULT1C2	sulfotransferase family, cytosolic, 1C, member 2	1.10789	-	-	-	-	-	V	V
211472_at	23654	PLXNB2	plexin B2	1.05305	-	-	-	-	-	V	V
211510_s_at	1395	CRHR2	corticotropin releasing hormone receptor 2	0.939969	-	-	-	-	-	V	V
211628_x_at	2509	FTH1P5	ferritin, heavy polypeptide 1 pseudogene 5	1.35644	V	-	-	-	-	V	V
211685_s_at	83988	NCALD	neurocalcin delta	0.915104	-	-	-	-	-	V	V
211731_x_at	10214	SSX3	synovial sarcoma, X breakpoint 3	1.0325	-	-	-	-	-	V	V
211780_x_at	1639	DCTN1	dynactin 1	1.04313	-	-	-	-	-	V	V
211782_at	3423	IDS	iduronate 2-sulfatase	0.913422	-	-	-	-	-	V	V
211791_s_at	8514	KCNAB2	potassium voltage-gated channel, shaker-related subfamily, beta member 2	0.708397	V	-	-	-	-	V	V
211827_s_at	3752	KCND3	potassium voltage-gated channel, Shal-related subfamily, member 3	1.05488	-	-	-	-	-	V	V
211890_x_at	825	CAPN3	calpain 3, (p94)	0.904695	-	-	-	-	-	V	V
211925_s_at	23236	PLCB1	phospholipase C, beta 1 (phosphoinositide-specific)	1.06604	-	-	-	-	-	V	V
211981_at	1282	COL4A1	collagen, type IV, alpha 1	1.05855	-	-	-	-	-	V	V
211988_at	6605	SMARCE1	SWI/SNF related, matrix associated, actin dependent regulator of chromatin, subfamily e, member 1	0.929439	-	-	-	-	-	V	V
212119_at	23433	RHOQ	ras homolog gene family, member Q	1.08815	-	-	-	-	-	V	V
212120_at	23433	RHOQ	ras homolog gene family, member Q	1.05757	-	-	-	-	-	V	V
212254_s_at	667	DST	dystonin	1.24075	-	-	-	-	-	V	V
212324_s_at	55187	VPS13D	vacuolar protein sorting 13 homolog D (S. cerevisiae)	1.0427	-	-	-	-	-	V	V
212399_s_at	9686	VGLL4	vestigial like 4 (Drosophila)	1.0464	-	-	-	-	-	V	V
212593_s_at	27250	PDCD4	programmed cell death 4 (neoplastic transformation inhibitor)	0.916819	-	-	-	-	-	V	V
212614_at	84159	ARID5B	AT rich interactive domain 5B (MRF1-like)	0.863496	-	-	-	-	-	V	V
212690_at	23259	DDHD2	DDHD domain containing 2	0.967041	-	-	-	-	-	V	V
212713_at	4239	MFAP4	microfibrillar-associated protein 4	1.04458	-	-	-	-	-	V	V
212717_at	9842	PLEKHM1	pleckstrin homology domain containing, family M (with RUN domain) member 1	1.05688	-	-	-	-	-	V	V
212753_at	10336	PCGF3	polycomb group ring finger 3	1.06286	-	-	-	-	-	V	V
212821_at	26030	PLEKHG3	pleckstrin homology domain containing, family G (with RhoGef domain) member 3	1.01022	-	-	-	-	-	V	V
212860_at	84243	ZDHHC18	zinc finger, DHHC-type containing 18	1.13447	-	-	-	-	-	V	V
212917_x_at	5965	RECQL	RecQ protein-like (DNA helicase Q1-like)	0.891225	-	-	-	-	-	V	V
212959_s_at	79158	GNPTAB	N-acetylglucosamine-1-phosphate transferase, alpha and beta subunits	0.936013	-	-	-	-	-	V	V
212982_at	23390	ZDHHC17	zinc finger, DHHC-type containing 17	0.982084	-	-	-	-	-	V	V
213003_s_at	23514	KIAA0146	KIAA0146	1.06328	-	-	-	-	-	V	V
213090_s_at	6874	TAF4	TAF4 RNA polymerase II, TATA box binding protein (TBP)-associated factor, 135kDa	1.03772	-	-	-	-	-	V	V
213091_at	23373	CRTC1	CREB regulated transcription coactivator 1	1.08033	-	-	-	-	-	V	V
213151_s_at	989	SEPT7	septin 7	0.979879	-	-	-	-	-	V	V
213162_at	1783	DYNC1LI2	dynein, cytoplasmic 1, light intermediate chain 2	0.909476	-	-	-	-	-	V	V
213184_at	205564	SENP5	SUMO1/sentrin specific peptidase 5	1.10286	-	-	-	-	-	V	V
213186_at	9666	DZIP3	DAZ interacting protein 3, zinc finger	0.752973	V	-	-	-	-	V	V
213187_x_at	2512	FTL	ferritin, light polypeptide	1.04743	-	-	-	-	-	V	V
213193_x_at	28639	TRBC1	T cell receptor beta constant 1	1.11526	-	-	-	-	-	V	V
213229_at	23405	DICER1	dicer 1, ribonuclease type III	1.17516	-	-	-	-	-	V	V
213230_at	30850	CDR2L	cerebellar degeneration-related protein 2-like	1.22316	-	-	-	-	-	V	V
213287_s_at	3858	KRT10	keratin 10	0.965271	-	-	-	-	-	V	V
213296_at	11079	RER1	RER1 retention in endoplasmic reticulum 1 homolog (S. cerevisiae)	1.21383	-	-	-	-	-	V	V
213439_x_at	10900	RUNDC3A	RUN domain containing 3A	0.952442	-	-	-	-	-	V	V
213447_at	3653	IPW	imprinted in Prader-Willi syndrome (non-protein coding)	1.03984	-	-	-	-	-	V	V
213486_at	53844	COPG2IT1	COPG2 imprinted transcript 1 (non-protein coding)	1.1074	-	-	-	-	-	V	V
213512_at	122616	C14orf79	chromosome 14 open reading frame 79	0.894634	-	-	-	-	-	V	V
213549_at	118987	PDZD8	PDZ domain containing 8	0.905804	-	-	-	-	-	V	V
213585_s_at	5134	PDCD2	programmed cell death 2	1.06685	-	-	-	-	-	V	V
213744_at	26033	ATRNL1	attractin-like 1	1.13882	-	-	-	-	-	V	V
213839_at	79789	CLMN	calmin (calponin-like, transmembrane)	1.14836	-	-	-	-	-	V	V
213880_at	8549	LGR5	leucine-rich repeat containing G protein-coupled receptor 5	1.09771	-	-	-	-	-	V	V
213899_at	10988	METAP2	methionyl aminopeptidase 2	0.903197	-	-	-	-	-	V	V
213995_at	27109	ATP5S	ATP synthase, H+ transporting, mitochondrial Fo complex, subunit s (factor B)	0.803172	-	-	-	-	-	V	V
214044_at	6262	RYR2	ryanodine receptor 2 (cardiac)	0.93718	-	-	-	-	-	V	V
214045_at	11019	LIAS	lipoic acid synthetase	0.860079	-	-	-	-	-	V	V
214136_at	25961	NUDT13	nudix (nucleoside diphosphate linked moiety X)-type motif 13	0.805506	-	-	-	-	-	V	V
214152_at	9236	CCPG1	cell cycle progression 1	1.13898	-	-	-	-	-	V	V
214226_at	339105	PRSS53	protease, serine, 53	1.0299	-	-	-	-	-	V	V
214265_at	8516	ITGA8	integrin, alpha 8	1.08104	-	-	-	-	-	V	V
214333_x_at	3421	IDH3G	isocitrate dehydrogenase 3 (NAD+) gamma	0.96165	-	-	-	-	-	V	V
214517_at	3846	KRTAP5-9	keratin associated protein 5-9	0.817069	-	-	-	-	-	V	V
214520_at	2303	FOXC2	forkhead box C2 (MFH-1, mesenchyme forkhead 1)	0.943541	-	-	-	-	-	V	V
214543_x_at	9444	QKI	QKI, KH domain containing, RNA binding	0.928635	-	-	-	-	-	V	V
214741_at	7690	ZNF131	zinc finger protein 131	0.860482	-	-	-	-	-	V	V
214750_at	191585	PLAC4	placenta-specific 4	1.04331	-	-	-	-	-	V	V
214757_at	5380	PMS2L2	postmeiotic segregation increased 2-like 2 pseudogene	0.829026	-	-	-	-	-	V	V
214762_at	534	ATP6V1G2	ATPase, H+ transporting, lysosomal 13kDa, V1 subunit G2	0.976133	-	-	-	-	-	V	V
214822_at	57795	FAM5B	family with sequence similarity 5, member B	1.17184	-	-	-	-	-	V	V
214910_s_at	55937	APOM	apolipoprotein M	0.896397	-	-	-	-	-	V	V
215016_x_at	667	DST	dystonin	1.18236	-	-	-	-	-	V	V
215035_at	28778	IGLV6-57	immunoglobulin lambda variable 6-57	1.10579	-	-	-	-	-	V	V
215042_at	654	BMP6	bone morphogenetic protein 6	0.824352	-	-	-	-	-	V	V
215055_at	146712	B3GNTL1	UDP-GlcNAc:betaGal beta-1,3-N-acetylglucosaminyltransferase-like 1	1.13671	-	-	-	-	-	V	V
215085_x_at	9940	DLEC1	deleted in lung and esophageal cancer 1	0.904021	-	-	-	-	-	V	V
215274_at	6559	SLC12A3	solute carrier family 12 (sodium/chloride transporters), member 3	0.8978	-	-	-	-	-	V	V
215276_at	90199	WFDC8	WAP four-disulfide core domain 8	1.07671	-	-	-	-	-	V	V
215307_at	57711	ZNF529	zinc finger protein 529	0.925133	-	-	-	-	-	V	V
215491_at	4610	MYCL1	v-myc myelocytomatosis viral oncogene homolog 1, lung carcinoma derived (avian)	1.04442	-	-	-	-	-	V	V
215547_at	9819	TSC22D2	TSC22 domain family, member 2	1.15514	-	-	-	-	-	V	V
215548_s_at	23256	SCFD1	sec1 family domain containing 1	0.918535	-	-	-	-	-	V	V
215550_at	9901	SRGAP3	SLIT-ROBO Rho GTPase activating protein 3	1.04477	-	-	-	-	-	V	V
215618_at	6251	RSU1	Ras suppressor protein 1	0.941524	-	-	-	-	-	V	V
215636_at	23352	UBR4	ubiquitin protein ligase E3 component n-recognin 4	1.10946	-	-	-	-	-	V	V
215646_s_at	1462	VCAN	versican	0.969087	-	-	-	-	-	V	V
215739_s_at	10426	TUBGCP3	tubulin, gamma complex associated protein 3	0.937861	-	-	-	-	-	V	V
215784_at	913	CD1E	CD1e molecule	0.940153	-	-	-	-	-	V	V
215798_at	10840	ALDH1L1	aldehyde dehydrogenase 1 family, member L1	1.04822	-	-	-	-	-	V	V
215814_at	667	DST	dystonin	1.10271	-	-	-	-	-	V	V
215840_at	146754	DNAH2	dynein, axonemal, heavy chain 2	0.940625	-	-	-	-	-	V	V
215932_at	51438	MAGEC2	melanoma antigen family C, 2	1.05078	-	-	-	-	-	V	V
216020_at	64135	IFIH1	interferon induced with helicase C domain 1	1.13983	-	-	-	-	-	V	V
216053_x_at	284800	FAM182A	family with sequence similarity 182, member A	1.05239	-	-	-	-	-	V	V
216221_s_at	23369	PUM2	pumilio homolog 2 (Drosophila)	1.04157	-	-	-	-	-	V	V
216255_s_at	2918	GRM8	glutamate receptor, metabotropic 8	0.879202	-	-	-	-	-	V	V
216359_at	4589	MUC7	mucin 7, secreted	1.10253	-	-	-	-	-	V	V
216419_at	9696	CROCC	ciliary rootlet coiled-coil, rootletin	0.966795	-	-	-	-	-	V	V
216507_at	202018	TAPT1	transmembrane anterior posterior transformation 1	0.891856	-	-	-	-	-	V	V
216660_at	4648	MYO7B	myosin VIIB	0.947824	-	-	-	-	-	V	V
216762_at	23189	KANK1	KN motif and ankyrin repeat domains 1	1.2021	-	-	-	-	-	V	V
216885_s_at	50717	DCAF8	DDB1 and CUL4 associated factor 8	1.05736	-	-	-	-	-	V	V
216919_at	9537	TP53I11	tumor protein p53 inducible protein 11	1.06284	-	-	-	-	-	V	V
216927_at	23383	MAU2	MAU2 chromatid cohesion factor homolog (C. elegans)	1.04545	-	-	-	-	-	V	V
216987_at	3662	IRF4	interferon regulatory factor 4	1.12568	-	-	-	-	-	V	V
216989_at	6677	SPAM1	sperm adhesion molecule 1 (PH-20 hyaluronidase, zona pellucida binding)	0.977844	-	-	-	-	-	V	V
217053_x_at	2115	ETV1	ets variant 1	0.874396	-	-	-	-	-	V	V
217077_s_at	9568	GABBR2	gamma-aminobutyric acid (GABA) B receptor, 2	1.20394	-	-	-	-	-	V	V
217200_x_at	1534	CYB561	cytochrome b-561	1.03371	-	-	-	-	-	V	V
217286_s_at	57446	NDRG3	NDRG family member 3	1.10996	-	-	-	-	-	V	V
217295_at	4590	MUC8	mucin 8	1.0767	-	-	-	-	-	V	V
217415_at	5430	POLR2A	polymerase (RNA) II (DNA directed) polypeptide A, 220kDa	0.925215	-	-	-	-	-	V	V
217541_x_at	125893	ZNF816	zinc finger protein 816	1.13543	-	-	-	-	-	V	V
217556_at	1183	CLCN4	chloride channel 4	0.899674	-	-	-	-	-	V	V
217630_at	90806	ANGEL2	angel homolog 2 (Drosophila)	0.916638	-	-	-	-	-	V	V
217735_s_at	27102	EIF2AK1	eukaryotic translation initiation factor 2-alpha kinase 1	1.04418	-	-	-	-	-	V	V
217767_at	718	C3	complement component 3	1.08233	-	-	-	-	-	V	V
217827_s_at	51324	SPG21	spastic paraplegia 21 (autosomal recessive, Mast syndrome)	1.05654	-	-	-	-	-	V	V
217835_x_at	55969	C20orf24	chromosome 20 open reading frame 24	1.12692	-	-	-	-	-	V	V
217911_s_at	9531	BAG3	BCL2-associated athanogene 3	1.2897	-	-	-	-	-	V	V
217915_s_at	51187	RSL24D1	ribosomal L24 domain containing 1	0.892727	-	-	-	-	-	V	V
217933_s_at	51056	LAP3	leucine aminopeptidase 3	0.946194	-	-	-	-	-	V	V
217964_at	54902	TTC19	tetratricopeptide repeat domain 19	0.932586	-	-	-	-	-	V	V
217977_at	51734	SEPX1	selenoprotein X, 1	1.19015	-	-	-	-	-	V	V
217994_x_at	54973	CPSF3L	cleavage and polyadenylation specific factor 3-like	0.944143	-	-	-	-	-	V	V
218111_s_at	55907	CMAS	cytidine monophosphate N-acetylneuraminic acid synthetase	0.983809	-	-	-	-	-	V	V
218230_at	27236	ARFIP1	ADP-ribosylation factor interacting protein 1	0.929372	-	-	-	-	-	V	V
218265_at	79048	SECISBP2	SECIS binding protein 2	0.945555	-	-	-	-	-	V	V
218272_at	55020	TTC38	tetratricopeptide repeat domain 38	1.09073	-	-	-	-	-	V	V
218281_at	51642	MRPL48	mitochondrial ribosomal protein L48	1.04477	-	-	-	-	-	V	V
218371_s_at	55269	PSPC1	paraspeckle component 1	1.13765	-	-	-	-	-	V	V
218400_at	4940	OAS3	2'-5'-oligoadenylate synthetase 3, 100kDa	1.04144	-	-	-	-	-	V	V
218417_s_at	55652	SLC48A1	solute carrier family 48 (heme transporter), member 1	1.38255	V	-	-	-	-	V	V
218472_s_at	53918	PELO	pelota homolog (Drosophila)	1.14225	-	-	-	-	-	V	V
218534_s_at	55109	AGGF1	angiogenic factor with G patch and FHA domains 1	0.911048	-	-	-	-	-	V	V
218543_s_at	64761	PARP12	poly (ADP-ribose) polymerase family, member 12	0.994793	-	-	-	-	-	V	V
218549_s_at	51115	FAM82B	family with sequence similarity 82, member B	0.899904	-	-	-	-	-	V	V
218601_at	55665	URGCP	upregulator of cell proliferation	1.09813	-	-	-	-	-	V	V
218618_s_at	64778	FNDC3B	fibronectin type III domain containing 3B	1.12339	-	-	-	-	-	V	V
218637_at	55364	IMPACT	Impact homolog (mouse)	0.899008	-	-	-	-	-	V	V
218638_s_at	10417	SPON2	spondin 2, extracellular matrix protein	1.14767	-	-	-	-	-	V	V
218780_at	29911	HOOK2	hook homolog 2 (Drosophila)	1.07713	-	-	-	-	-	V	V
218790_s_at	55217	TMLHE	trimethyllysine hydroxylase, epsilon	1.10599	-	-	-	-	-	V	V
218902_at	4851	NOTCH1	notch 1	1.14127	-	-	-	-	-	V	V
218921_at	59307	SIGIRR	single immunoglobulin and toll-interleukin 1 receptor (TIR) domain	0.891385	-	-	-	-	-	V	V
218950_at	64411	ARAP3	ArfGAP with RhoGAP domain, ankyrin repeat and PH domain 3	1.17483	-	-	-	-	-	V	V
218996_at	29844	TFPT	TCF3 (E2A) fusion partner (in childhood Leukemia)	1.08382	-	-	-	-	-	V	V
219039_at	54910	SEMA4C	sema domain, immunoglobulin domain (Ig), transmembrane domain (TM) and short cytoplasmic domain, (semaphorin) 4C	1.04736	-	-	-	-	-	V	V
219067_s_at	54780	NSMCE4A	non-SMC element 4 homolog A (S. cerevisiae)	0.944847	-	-	-	-	-	V	V
219150_s_at	11033	ADAP1	ArfGAP with dual PH domains 1	1.05659	-	-	-	-	-	V	V
219208_at	80204	FBXO11	F-box protein 11	0.879157	-	-	-	-	-	V	V
219222_at	64080	RBKS	ribokinase	0.920895	-	-	-	-	-	V	V
219248_at	80745	THUMPD2	THUMP domain containing 2	1.03847	-	-	-	-	-	V	V
219294_at	55166	CENPQ	centromere protein Q	0.863082	-	-	-	-	-	V	V
219317_at	11201	POLI	polymerase (DNA directed) iota	0.764104	V	-	-	-	-	V	V
219327_s_at	55890	GPRC5C	G protein-coupled receptor, family C, group 5, member C	0.877881	-	-	-	-	-	V	V
219341_at	2055	CLN8	ceroid-lipofuscinosis, neuronal 8 (epilepsy, progressive with mental retardation)	1.15418	-	-	-	-	-	V	V
219403_s_at	10855	HPSE	heparanase	1.1822	-	-	-	-	-	V	V
219426_at	192669	EIF2C3	eukaryotic translation initiation factor 2C, 3	1.12813	-	-	-	-	-	V	V
219508_at	9245	GCNT3	glucosaminyl (N-acetyl) transferase 3, mucin type	0.954372	-	-	-	-	-	V	V
219509_at	58529	MYOZ1	myozenin 1	1.08294	-	-	-	-	-	V	V
219537_x_at	10683	DLL3	delta-like 3 (Drosophila)	0.831358	-	-	-	-	-	V	V
219577_s_at	10347	ABCA7	ATP-binding cassette, sub-family A (ABC1), member 7	1.0453	-	-	-	-	-	V	V
219585_at	79140	CCDC28B	coiled-coil domain containing 28B	1.12398	-	-	-	-	-	V	V
219604_s_at	7551	ZNF3	zinc finger protein 3	1.06247	-	-	-	-	-	V	V
219640_at	24146	CLDN15	claudin 15	1.06758	-	-	-	-	-	V	V
219750_at	55314	TMEM144	transmembrane protein 144	0.900665	-	-	-	-	-	V	V
219859_at	26253	CLEC4E	C-type lectin domain family 4, member E	1.05902	-	-	-	-	-	V	V
219865_at	29092	LINC00339	long intergenic non-protein coding RNA 339	0.870629	-	-	-	-	-	V	V
219890_at	23601	CLEC5A	C-type lectin domain family 5, member A	1.21113	-	-	-	-	-	V	V
219937_at	29953	TRHDE	thyrotropin-releasing hormone degrading enzyme	1.09333	-	-	-	-	-	V	V
220000_at	8778	SIGLEC5	sialic acid binding Ig-like lectin 5	1.12836	-	-	-	-	-	V	V
220008_at	79834	PEAK1	NKF3 kinase family member	1.12357	-	-	-	-	-	V	V
220027_s_at	54922	RASIP1	Ras interacting protein 1	1.04071	-	-	-	-	-	V	V
220041_at	80235	PIGZ	phosphatidylinositol glycan anchor biosynthesis, class Z	1.05044	-	-	-	-	-	V	V
220080_at	55336	FBXL8	F-box and leucine-rich repeat protein 8	0.921003	-	-	-	-	-	V	V
220112_at	79722	ANKRD55	ankyrin repeat domain 55	0.841631	-	-	-	-	-	V	V
220138_at	9421	HAND1	heart and neural crest derivatives expressed 1	1.00135	-	-	-	-	-	V	V
220141_at	79864	C11orf63	chromosome 11 open reading frame 63	1.13166	-	-	-	-	-	V	V
220191_at	56287	GKN1	gastrokine 1	0.851064	-	-	-	-	-	V	V
220199_s_at	64853	AIDA	axin interactor, dorsalization associated	0.913095	-	-	-	-	-	V	V
220248_x_at	55968	NSFL1C	NSFL1 (p97) cofactor (p47)	1.07239	-	-	-	-	-	V	V
220280_s_at	51281	ANKMY1	ankyrin repeat and MYND domain containing 1	0.80944	-	-	-	-	-	V	V
220324_at	79940	LINC00472	long intergenic non-protein coding RNA 472	1.04816	-	-	-	-	-	V	V
220330_s_at	64092	SAMSN1	SAM domain, SH3 domain and nuclear localization signals 1	0.926429	-	-	-	-	-	V	V
220393_at	51557	LGSN	lengsin, lens protein with glutamine synthetase domain	1.12059	-	-	-	-	-	V	V
220408_x_at	55578	FAM48A	family with sequence similarity 48, member A	0.976214	-	-	-	-	-	V	V
220432_s_at	51302	CYP39A1	cytochrome P450, family 39, subfamily A, polypeptide 1	1.04856	-	-	-	-	-	V	V
220484_at	55283	MCOLN3	mucolipin 3	1.12341	-	-	-	-	-	V	V
220521_s_at	55054	ATG16L1	ATG16 autophagy related 16-like 1 (S. cerevisiae)	1.20483	-	-	-	-	-	V	V
220608_s_at	54989	ZNF770	zinc finger protein 770	0.926533	-	-	-	-	-	V	V
220722_s_at	60482	SLC5A7	solute carrier family 5 (choline transporter), member 7	1.10919	-	-	-	-	-	V	V
220800_s_at	29766	TMOD3	tropomodulin 3 (ubiquitous)	0.923056	-	-	-	-	-	V	V
220816_at	23566	LPAR3	lysophosphatidic acid receptor 3	0.859634	-	-	-	-	-	V	V
220970_s_at	85294	KRTAP2-4	keratin associated protein 2-4	1.18405	-	-	-	-	-	V	V
221006_s_at	81609	SNX27	sorting nexin family member 27	1.14853	-	-	-	-	-	V	V
221115_s_at	55891	LENEP	lens epithelial protein	0.937282	-	-	-	-	-	V	V
221118_at	27039	PKD2L2	polycystic kidney disease 2-like 2	1.06118	-	-	-	-	-	V	V
221127_s_at	27122	DKK3	dickkopf homolog 3 (Xenopus laevis)	1.14356	-	-	-	-	-	V	V
221128_at	8728	ADAM19	ADAM metallopeptidase domain 19	0.948267	-	-	-	-	-	V	V
221166_at	8074	FGF23	fibroblast growth factor 23	0.900709	-	-	-	-	-	V	V
221195_at	51136	RNFT1	ring finger protein, transmembrane 1	0.783745	-	-	-	-	-	V	V
221241_s_at	79370	BCL2L14	BCL2-like 14 (apoptosis facilitator)	1.07226	-	-	-	-	-	V	V
221273_s_at	727800	RNF208	ring finger protein 208	1.05312	-	-	-	-	-	V	V
221314_at	2661	GDF9	growth differentiation factor 9	0.876785	-	-	-	-	-	V	V
221353_at	4994	OR3A1	olfactory receptor, family 3, subfamily A, member 1	1.01922	-	-	-	-	-	V	V
221366_at	4825	NKX6-1	NK6 homeobox 1	0.885252	-	-	-	-	-	V	V
221378_at	9350	CER1	cerberus 1, cysteine knot superfamily, homolog (Xenopus laevis)	0.86074	-	-	-	-	-	V	V
221437_s_at	64960	MRPS15	mitochondrial ribosomal protein S15	0.99775	-	-	-	-	-	V	V
221469_at	2854	GPR32	G protein-coupled receptor 32	1.06794	-	-	-	-	-	V	V
221490_at	51271	UBAP1	ubiquitin associated protein 1	1.0773	-	-	-	-	-	V	V
221496_s_at	10766	TOB2	transducer of ERBB2, 2	1.3457	V	-	-	-	-	V	V
221527_s_at	56288	PARD3	par-3 partitioning defective 3 homolog (C. elegans)	1.10344	-	-	-	-	-	V	V
221538_s_at	5361	PLXNA1	plexin A1	1.136	-	-	-	-	-	V	V
221544_s_at	10025	MED16	mediator complex subunit 16	0.872361	-	-	-	-	-	V	V
221558_s_at	51176	LEF1	lymphoid enhancer-binding factor 1	1.01488	-	-	-	-	-	V	V
221562_s_at	23410	SIRT3	sirtuin 3	0.949984	-	-	-	-	-	V	V
221589_s_at	100506517	LOC100506517	hypothetical LOC100506517	0.786116	-	-	-	-	-	V	V
221617_at	51616	TAF9B	TAF9B RNA polymerase II, TATA box binding protein (TBP)-associated factor, 31kDa	1.14083	-	-	-	-	-	V	V
221645_s_at	55769	ZNF83	zinc finger protein 83	0.793864	-	-	-	-	-	V	V
221741_s_at	54915	YTHDF1	YTH domain family, member 1	1.06951	-	-	-	-	-	V	V
221753_at	54434	SSH1	slingshot homolog 1 (Drosophila)	1.17931	-	-	-	-	-	V	V
221763_at	221037	JMJD1C	jumonji domain containing 1C	0.897307	-	-	-	-	-	V	V
221801_x_at	4747	NEFL	neurofilament, light polypeptide	1.10097	-	-	-	-	-	V	V
221803_s_at	29982	NRBF2	nuclear receptor binding factor 2	0.973599	-	-	-	-	-	V	V
221812_at	54455	FBXO42	F-box protein 42	1.02879	-	-	-	-	-	V	V
221829_s_at	3842	TNPO1	transportin 1	1.13649	-	-	-	-	-	V	V
221898_at	10630	PDPN	podoplanin	0.960124	-	-	-	-	-	V	V
221911_at	2115	ETV1	ets variant 1	0.917014	-	-	-	-	-	V	V
221933_at	57502	NLGN4X	neuroligin 4, X-linked	1.09537	-	-	-	-	-	V	V
222004_s_at	57572	DOCK6	dedicator of cytokinesis 6	1.1275	-	-	-	-	-	V	V
222035_s_at	10914	PAPOLA	poly(A) polymerase alpha	0.913095	-	-	-	-	-	V	V
222053_at	10629	TAF6L	TAF6-like RNA polymerase II, p300/CBP-associated factor (PCAF)-associated factor, 65kDa	1.15925	-	-	-	-	-	V	V
222080_s_at	23408	SIRT5	sirtuin 5	0.895183	-	-	-	-	-	V	V
222083_at	10249	GLYAT	glycine-N-acyltransferase	1.13364	-	-	-	-	-	V	V
222103_at	466	ATF1	activating transcription factor 1	0.890352	-	-	-	-	-	V	V
222270_at	57223	SMEK2	SMEK homolog 2, suppressor of mek1 (Dictyostelium)	0.827798	-	-	-	-	-	V	V
222287_at	10345	TRDN	triadin	0.937234	-	-	-	-	-	V	V
222328_x_at	55384	MEG3	maternally expressed 3 (non-protein coding)	1.04991	-	-	-	-	-	V	V
32091_at	9673	SLC25A44	solute carrier family 25, member 44	1.08739	-	-	-	-	-	V	V
34858_at	23510	KCTD2	potassium channel tetramerisation domain containing 2	1.05154	-	-	-	-	-	V	V
35671_at	2975	GTF3C1	general transcription factor IIIC, polypeptide 1, alpha 220kDa	1.06564	-	-	-	-	-	V	V
35974_at	4033	LRMP	lymphoid-restricted membrane protein	0.859193	-	-	-	-	-	V	V
36030_at	25900	IFFO1	intermediate filament family orphan 1	1.075	-	-	-	-	-	V	V
37384_at	9647	PPM1F	protein phosphatase, Mg2+/Mn2+ dependent, 1F	1.12457	-	-	-	-	-	V	V
39705_at	23309	SIN3B	SIN3 homolog B, transcription regulator (yeast)	1.11622	-	-	-	-	-	V	V
44790_s_at	80183	KIAA0226L	KIAA0226-like	0.965128	-	-	-	-	-	V	V
45526_g_at	79903	NAA60	N(alpha)-acetyltransferase 60, NatF catalytic subunit	1.08898	-	-	-	-	-	V	V
48106_at	55652	SLC48A1	solute carrier family 48 (heme transporter), member 1	1.31757	V	-	-	-	-	V	V
50221_at	7942	TFEB	transcription factor EB	1.1945	-	-	-	-	-	V	V
55093_at	54480	CHPF2	chondroitin polymerizing factor 2	1.07898	-	-	-	-	-	V	V
564_at	2767	GNA11	guanine nucleotide binding protein (G protein), alpha 11 (Gq class)	1.10418	-	-	-	-	-	V	V
60471_at	79890	RIN3	Ras and Rab interactor 3	1.07125	-	-	-	-	-	V	V
60794_f_at	730051	ZNF814	zinc finger protein 814	0.89001	-	-	-	-	-	V	V
90265_at	11033	ADAP1	ArfGAP with dual PH domains 1	1.05066	-	-	-	-	-	V	V
91826_at	54869	EPS8L1	EPS8-like 1	1.04866	-	-	-	-	-	V	V
1552295_a_at	91252	SLC39A13	solute carrier family 39 (zinc transporter), member 13	1.07955	-	-	-	-	-	V	-
1552319_a_at	11202	KLK8	kallikrein-related peptidase 8	1.00942	-	-	-	-	-	V	-
1552323_s_at	159091	FAM122C	family with sequence similarity 122C	0.882443	-	-	-	-	-	V	-
1552557_a_at	158866	ZDHHC15	zinc finger, DHHC-type containing 15	1.19729	-	-	-	-	-	V	-
1552639_at	113730	KLHDC7B	kelch domain containing 7B	1.08008	-	-	-	-	-	V	-
1552658_a_at	89795	NAV3	neuron navigator 3	1.21634	-	-	-	-	-	V	-
1552676_at	114131	UCN3	urocortin 3 (stresscopin)	0.949107	-	-	-	-	-	V	-
1552698_at	113691	MGC16703	tubulin, alpha pseudogene	0.986751	-	-	-	-	-	V	-
1552732_at	137735	ABRA	actin-binding Rho activating protein	1.08066	-	-	-	-	-	V	-
1552768_at	84254	CAMKK1	calcium/calmodulin-dependent protein kinase kinase 1, alpha	1.04885	-	-	-	-	-	V	-
1552772_at	338339	CLEC4D	C-type lectin domain family 4, member D	0.972967	-	-	-	-	-	V	-
1552777_a_at	135250	RAET1E	retinoic acid early transcript 1E	1.10177	-	-	-	-	-	V	-
1552818_a_at	680	BRS3	bombesin-like receptor 3	1.09702	-	-	-	-	-	V	-
1552853_at	127731	VWA5B1	von Willebrand factor A domain containing 5B1	1.06997	-	-	-	-	-	V	-
1552856_at	197196	LINC00311	long intergenic non-protein coding RNA 311	0.89669	-	-	-	-	-	V	-
1552902_a_at	93986	FOXP2	forkhead box P2	1.08443	-	-	-	-	-	V	-
1552950_at	161502	C15orf26	chromosome 15 open reading frame 26	1.15597	-	-	-	-	-	V	-
1552969_a_at	9204	ZMYM6	zinc finger, MYM-type 6	0.843948	-	-	-	-	-	V	-
1552971_at	137868	SGCZ	sarcoglycan, zeta	0.944854	-	-	-	-	-	V	-
1553009_s_at	254958	REXO1L1	REX1, RNA exonuclease 1 homolog (S. cerevisiae)-like 1	0.951162	-	-	-	-	-	V	-
1553075_a_at	266553	OFCC1	orofacial cleft 1 candidate 1	1.06415	-	-	-	-	-	V	-
1553093_a_at	245932	DEFB119	defensin, beta 119	1.14664	-	-	-	-	-	V	-
1553115_at	85407	NKD1	naked cuticle homolog 1 (Drosophila)	0.946359	-	-	-	-	-	V	-
1553193_at	126068	ZNF441	zinc finger protein 441	1.05232	-	-	-	-	-	V	-
1553311_at	284756	C20orf197	chromosome 20 open reading frame 197	0.829788	-	-	-	-	-	V	-
1553347_s_at	3742	KCNA6	potassium voltage-gated channel, shaker-related subfamily, member 6	1.05945	-	-	-	-	-	V	-
1553352_x_at	30816	ERVW-1	endogenous retrovirus group W, member 1	1.13503	-	-	-	-	-	V	-
1553423_a_at	146857	SLFN13	schlafen family member 13	0.870333	-	-	-	-	-	V	-
1553485_at	151278	CCDC140	coiled-coil domain containing 140	1.1197	-	-	-	-	-	V	-
1553499_s_at	327657	SERPINA9	serpin peptidase inhibitor, clade A (alpha-1 antiproteinase, antitrypsin), member 9	0.920278	-	-	-	-	-	V	-
1553620_at	287015	TRIM42	tripartite motif containing 42	1.04453	-	-	-	-	-	V	-
1553740_a_at	3656	IRAK2	interleukin-1 receptor-associated kinase 2	1.16163	-	-	-	-	-	V	-
1553752_at	128497	C20orf165	chromosome 20 open reading frame 165	0.910786	-	-	-	-	-	V	-
1553930_at	134864	TAAR1	trace amine associated receptor 1	0.875752	-	-	-	-	-	V	-
1553954_at	199857	ALG14	asparagine-linked glycosylation 14 homolog (S. cerevisiae)	0.950893	-	-	-	-	-	V	-
1553986_at	158158	RASEF	RAS and EF-hand domain containing	0.883187	-	-	-	-	-	V	-
1553995_a_at	4907	NT5E	5'-nucleotidase, ecto (CD73)	0.963551	-	-	-	-	-	V	-
1554084_a_at	79707	NOL9	nucleolar protein 9	1.11996	-	-	-	-	-	V	-
1554170_a_at	255374	MBLAC1	metallo-beta-lactamase domain containing 1	0.940063	-	-	-	-	-	V	-
1554177_a_at	27109	ATP5S	ATP synthase, H+ transporting, mitochondrial Fo complex, subunit s (factor B)	0.803208	-	-	-	-	-	V	-
1554290_at	8916	HERC3	hect domain and RLD 3	0.908228	-	-	-	-	-	V	-
1554424_at	81608	FIP1L1	FIP1 like 1 (S. cerevisiae)	0.860839	-	-	-	-	-	V	-
1554430_at	54065	FAM165B	family with sequence similarity 165, member B	1.01749	-	-	-	-	-	V	-
1554438_at	56243	KIAA1217	KIAA1217	1.09973	-	-	-	-	-	V	-
1554514_at	54988	ACSM5	acyl-CoA synthetase medium-chain family member 5	0.913147	-	-	-	-	-	V	-
1554569_a_at	10659	CELF2	CUGBP, Elav-like family member 2	0.932627	-	-	-	-	-	V	-
1554595_at	8189	SYMPK	symplekin	1.10537	-	-	-	-	-	V	-
1554668_a_at	338094	FAM151A	family with sequence similarity 151, member A	0.958836	-	-	-	-	-	V	-
1554701_a_at	125058	TBC1D16	TBC1 domain family, member 16	0.916611	-	-	-	-	-	V	-
1554707_at	55064	C9orf68	chromosome 9 open reading frame 68	0.981925	-	-	-	-	-	V	-
1554755_a_at	23281	MTUS2	microtubule associated tumor suppressor candidate 2	1.01669	-	-	-	-	-	V	-
1554776_at	132625	ZFP42	zinc finger protein 42 homolog (mouse)	1.07076	-	-	-	-	-	V	-
1554789_a_at	8622	PDE8B	phosphodiesterase 8B	0.940301	-	-	-	-	-	V	-
1554801_at	408263	FNDC9	fibronectin type III domain containing 9	1.06294	-	-	-	-	-	V	-
1554831_x_at	151254	ALS2CR11	amyotrophic lateral sclerosis 2 (juvenile) chromosome region, candidate 11	1.04502	-	-	-	-	-	V	-
1554911_at	85320	ABCC11	ATP-binding cassette, sub-family C (CFTR/MRP), member 11	1.13716	-	-	-	-	-	V	-
1554960_at	339512	C1orf110	chromosome 1 open reading frame 110	1.07646	-	-	-	-	-	V	-
1554989_at	9870	KIAA0317	KIAA0317	0.968593	-	-	-	-	-	V	-
1555037_a_at	3417	IDH1	isocitrate dehydrogenase 1 (NADP+), soluble	1.12534	-	-	-	-	-	V	-
1555051_at	282966	C10orf53	chromosome 10 open reading frame 53	0.871178	-	-	-	-	-	V	-
1555193_a_at	11179	ZNF277	zinc finger protein 277	0.889191	-	-	-	-	-	V	-
1555217_at	55284	UBE2W	ubiquitin-conjugating enzyme E2W (putative)	0.883877	-	-	-	-	-	V	-
1555219_at	5995	RGR	retinal G protein coupled receptor	0.879921	-	-	-	-	-	V	-
1555253_at	84570	COL25A1	collagen, type XXV, alpha 1	0.981227	-	-	-	-	-	V	-
1555289_at	89866	SEC16B	SEC16 homolog B (S. cerevisiae)	1.0848	-	-	-	-	-	V	-
1555314_at	57728	WDR19	WD repeat domain 19	0.860925	-	-	-	-	-	V	-
1555433_at	23516	SLC39A14	solute carrier family 39 (zinc transporter), member 14	1.13573	-	-	-	-	-	V	-
1555446_s_at	7109	TRAPPC10	trafficking protein particle complex 10	1.18324	-	-	-	-	-	V	-
1555565_s_at	6892	TAPBP	TAP binding protein (tapasin)	0.821382	-	-	-	-	-	V	-
1555595_at	79634	SCRN3	secernin 3	0.90936	-	-	-	-	-	V	-
1555640_at	267012	DAOA	D-amino acid oxidase activator	1.09839	-	-	-	-	-	V	-
1555662_s_at	267012	DAOA	D-amino acid oxidase activator	1.06481	-	-	-	-	-	V	-
1555682_at	78990	OTUB2	OTU domain, ubiquitin aldehyde binding 2	1.04441	-	-	-	-	-	V	-
1555687_a_at	170482	CLEC4C	C-type lectin domain family 4, member C	0.956211	-	-	-	-	-	V	-
1555809_at	83716	CRISPLD2	cysteine-rich secretory protein LCCL domain containing 2	1.09466	-	-	-	-	-	V	-
1556134_a_at	84002	B3GNT5	UDP-GlcNAc:betaGal beta-1,3-N-acetylglucosaminyltransferase 5	1.13337	-	-	-	-	-	V	-
1556263_s_at	791114	PWRN1	Prader-Willi region non-protein coding RNA 1	1.11307	-	-	-	-	-	V	-
1556285_s_at	27068	PPA2	pyrophosphatase (inorganic) 2	0.896774	-	-	-	-	-	V	-
1556490_a_at	388946	LOC388946	transmembrane protein ENSP00000343375	1.01898	-	-	-	-	-	V	-
1556571_at	100506538	LOC100506538	hypothetical LOC100506538	1.16642	-	-	-	-	-	V	-
1556886_a_at	143903	LAYN	layilin	1.10096	-	-	-	-	-	V	-
1556907_at	133923	ZNF474	zinc finger protein 474	0.927395	-	-	-	-	-	V	-
1557180_at	399947	C11orf87	chromosome 11 open reading frame 87	1.06647	-	-	-	-	-	V	-
1557260_a_at	84911	ZNF382	zinc finger protein 382	0.878555	-	-	-	-	-	V	-
1557491_at	100240728	LOC100240728	hypothetical LOC100240728	1.12565	-	-	-	-	-	V	-
1557578_at	90102	PHLDB2	pleckstrin homology-like domain, family B, member 2	1.10784	-	-	-	-	-	V	-
1557628_s_at	283745	LOC283745	hypothetical protein LOC283745	1.11144	-	-	-	-	-	V	-
1558028_x_at	647979	LOC647979	hypothetical LOC647979	0.844439	-	-	-	-	-	V	-
1558109_x_at	283788	LOC283788	FSHD region gene 1 pseudogene	0.845281	-	-	-	-	-	V	-
1558117_s_at	57478	USP31	ubiquitin specific peptidase 31	1.15183	-	-	-	-	-	V	-
1558185_at	574028	CLLU1	chronic lymphocytic leukemia up-regulated 1	0.929636	-	-	-	-	-	V	-
1558212_at	401491	FLJ35024	hypothetical LOC401491	0.837556	-	-	-	-	-	V	-
1558214_s_at	1495	CTNNA1	catenin (cadherin-associated protein), alpha 1, 102kDa	1.11856	-	-	-	-	-	V	-
1558248_at	51280	GOLM1	golgi membrane protein 1	0.947071	-	-	-	-	-	V	-
1558295_a_at	8499	PPFIA2	protein tyrosine phosphatase, receptor type, f polypeptide (PTPRF), interacting protein (liprin), alpha 2	0.870268	-	-	-	-	-	V	-
1558467_a_at	55757	UGGT2	UDP-glucose glycoprotein glucosyltransferase 2	1.25152	-	-	-	-	-	V	-
1558508_a_at	388722	C1orf53	chromosome 1 open reading frame 53	0.876777	-	-	-	-	-	V	-
1558607_at	5069	PAPPA	pregnancy-associated plasma protein A, pappalysin 1	1.11253	-	-	-	-	-	V	-
1558930_at	728192	LINC00460	long intergenic non-protein coding RNA 460	0.932117	-	-	-	-	-	V	-
1558931_at	55604	LRRC16A	leucine rich repeat containing 16A	1.05959	-	-	-	-	-	V	-
1559079_at	283486	LOC283486	hypothetical LOC283486	1.07546	-	-	-	-	-	V	-
1559105_at	389170	LEKR1	leucine, glutamate and lysine rich 1	0.96621	-	-	-	-	-	V	-
1559180_at	100131860	LOC100131860	hypothetical protein LOC100131860	1.10874	-	-	-	-	-	V	-
1559208_at	338069	ST7-OT4	ST7 overlapping transcript 4 (non-protein coding)	1.07814	-	-	-	-	-	V	-
1559239_s_at	38	ACAT1	acetyl-CoA acetyltransferase 1	0.980772	-	-	-	-	-	V	-
1559403_at	100288198	LOC100288198	hypothetical LOC100288198	1.12381	-	-	-	-	-	V	-
1559449_a_at	9534	ZNF254	zinc finger protein 254	1.12821	-	-	-	-	-	V	-
1559469_s_at	57568	SIPA1L2	signal-induced proliferation-associated 1 like 2	1.08437	-	-	-	-	-	V	-
1559507_at	100130357	LOC100130357	hypothetical LOC100130357	0.866128	-	-	-	-	-	V	-
1559590_at	55349	CHDH	choline dehydrogenase	0.93269	-	-	-	-	-	V	-
1559623_at	28970	C11orf54	chromosome 11 open reading frame 54	1.0871	-	-	-	-	-	V	-
1559711_at	23196	FAM120A	family with sequence similarity 120A	1.2266	-	-	-	-	-	V	-
1559748_at	57188	ADAMTSL3	ADAMTS-like 3	0.984631	-	-	-	-	-	V	-
1559928_at	5069	PAPPA	pregnancy-associated plasma protein A, pappalysin 1	1.17352	-	-	-	-	-	V	-
1560117_at	84696	ABHD1	abhydrolase domain containing 1	1.05732	-	-	-	-	-	V	-
1560237_at	100129767	LOC100129767	Similar to rCG40189	1.04827	-	-	-	-	-	V	-
1560276_at	283403	LOC283403	hypothetical LOC283403	1.04895	-	-	-	-	-	V	-
1560407_at	4139	MARK1	MAP/microtubule affinity-regulating kinase 1	1.12706	-	-	-	-	-	V	-
1560647_at	7259	TSPYL1	TSPY-like 1	1.1281	-	-	-	-	-	V	-
1560697_at	283392	LOC283392	hypothetical LOC283392	1.01042	-	-	-	-	-	V	-
1560734_at	727924	LOC727924	hypothetical LOC727924	1.12402	-	-	-	-	-	V	-
1560785_at	8444	DYRK3	dual-specificity tyrosine-(Y)-phosphorylation regulated kinase 3	1.01111	-	-	-	-	-	V	-
1560897_a_at	386678	KRTAP10-11	keratin associated protein 10-11	1.09441	-	-	-	-	-	V	-
1561059_a_at	152024	LOC152024	hypothetical LOC152024	0.898327	-	-	-	-	-	V	-
1561218_s_at	728099	LOC728099	hypothetical protein LOC728099	1.04426	-	-	-	-	-	V	-
1561437_at	100287035	LOC100287035	Hypothetical protein LOC100287035	0.882005	-	-	-	-	-	V	-
1561442_at	283585	LOC283585	hypothetical LOC283585	1.06963	-	-	-	-	-	V	-
1562102_at	1645	AKR1C1	aldo-keto reductase family 1, member C1 (dihydrodiol dehydrogenase 1; 20-alpha (3-alpha)-hydroxysteroid dehydrogenase)	1.07493	-	-	-	-	-	V	-
1562387_at	65250	C5orf42	chromosome 5 open reading frame 42	1.03234	-	-	-	-	-	V	-
1562391_at	148789	B3GALNT2	beta-1,3-N-acetylgalactosaminyltransferase 2	1.2063	-	-	-	-	-	V	-
1562511_at	1130	LYST	lysosomal trafficking regulator	1.25606	-	-	-	-	-	V	-
1562591_a_at	266553	OFCC1	orofacial cleft 1 candidate 1	1.09491	-	-	-	-	-	V	-
1562651_at	284312	ZSCAN1	zinc finger and SCAN domain containing 1	1.06678	-	-	-	-	-	V	-
1562740_at	285224	DNAJB8-AS1	DNAJB8 antisense RNA 1 (non-protein coding)	1.07575	-	-	-	-	-	V	-
1563009_at	284930	LOC284930	hypothetical protein LOC284930	1.00842	-	-	-	-	-	V	-
1563059_at	340581	LOC340581	hypothetical protein LOC340581	1.09927	-	-	-	-	-	V	-
1563223_a_at	2491	CENPI	centromere protein I	0.810286	-	-	-	-	-	V	-
1563327_a_at	724087	CXorf31	chromosome X open reading frame 31	0.917447	-	-	-	-	-	V	-
1563584_at	63895	PIEZO2	piezo-type mechanosensitive ion channel component 2	1.04292	-	-	-	-	-	V	-
1563632_at	220980	LOC220980	hypothetical LOC220980	1.09811	-	-	-	-	-	V	-
1564028_s_at	285966	FAM115C	family with sequence similarity 115, member C	0.985693	-	-	-	-	-	V	-
1564063_a_at	23200	ATP11B	ATPase, class VI, type 11B	0.918287	-	-	-	-	-	V	-
1564211_at	388011	C14orf64	chromosome 14 open reading frame 64	0.983361	-	-	-	-	-	V	-
1564238_a_at	151790	WDR49	WD repeat domain 49	1.13284	-	-	-	-	-	V	-
1564254_at	339855	KY	kyphoscoliosis peptidase	0.901467	-	-	-	-	-	V	-
1564274_at	286223	C9orf47	chromosome 9 open reading frame 47	1.23686	-	-	-	-	-	V	-
1564367_at	392459	CXXC1P1	CXXC finger protein 1 pseudogene 1	1.04327	-	-	-	-	-	V	-
1564401_at	400748	LOC400748	hypothetical LOC400748	0.821802	-	-	-	-	-	V	-
1564471_at	100130815	LOC100130815	hypothetical LOC100130815	1.06573	-	-	-	-	-	V	-
1564482_at	539	ATP5O	ATP synthase, H+ transporting, mitochondrial F1 complex, O subunit	1.07518	-	-	-	-	-	V	-
1564627_at	23317	DNAJC13	DnaJ (Hsp40) homolog, subfamily C, member 13	1.12347	-	-	-	-	-	V	-
1564883_a_at	80835	TAS1R1	taste receptor, type 1, member 1	1.09355	-	-	-	-	-	V	-
1564960_at	337878	KRTAP7-1	keratin associated protein 7-1 (gene/pseudogene)	1.09939	-	-	-	-	-	V	-
1564962_at	168374	ZNF92	zinc finger protein 92	0.954295	-	-	-	-	-	V	-
1565661_x_at	2528	FUT6	fucosyltransferase 6 (alpha (1,3) fucosyltransferase)	0.873883	-	-	-	-	-	V	-
1565799_at	117177	RAB3IP	RAB3A interacting protein (rabin3)	1.08624	-	-	-	-	-	V	-
1566207_at	6917	TCEA1	transcription elongation factor A (SII), 1	1.08837	-	-	-	-	-	V	-
1567273_at	26248	OR2K2	olfactory receptor, family 2, subfamily K, member 2	1.04747	-	-	-	-	-	V	-
1567906_at	6659	SOX4	SRY (sex determining region Y)-box 4	1.13375	-	-	-	-	-	V	-
1568593_a_at	152195	NUDT16P1	nudix (nucleoside diphosphate linked moiety X)-type motif 16 pseudogene 1	0.943361	-	-	-	-	-	V	-
1568686_at	158381	ATP8B5P	ATPase, class I, type 8B, member 5, pseudogene	1.09325	-	-	-	-	-	V	-
1568820_a_at	221336	BEND6	BEN domain containing 6	0.883999	-	-	-	-	-	V	-
1569039_s_at	342926	ZNF677	zinc finger protein 677	0.93438	-	-	-	-	-	V	-
1569044_at	55561	CDC42BPG	CDC42 binding protein kinase gamma (DMPK-like)	0.866117	-	-	-	-	-	V	-
1569061_at	128239	IQGAP3	IQ motif containing GTPase activating protein 3	0.968302	-	-	-	-	-	V	-
1569077_x_at	162962	ZNF836	zinc finger protein 836	1.04006	-	-	-	-	-	V	-
1569240_at	81931	ZNF93	zinc finger protein 93	1.08391	-	-	-	-	-	V	-
1569290_s_at	2892	GRIA3	glutamate receptor, ionotrophic, AMPA 3	1.09096	-	-	-	-	-	V	-
1569302_at	85459	KIAA1731	KIAA1731	1.15896	-	-	-	-	-	V	-
1569337_at	200010	SLC5A9	solute carrier family 5 (sodium/glucose cotransporter), member 9	0.892152	-	-	-	-	-	V	-
1569342_at	2737	GLI3	GLI family zinc finger 3	0.89545	-	-	-	-	-	V	-
1569561_at	5307	PITX1	paired-like homeodomain 1	0.955689	-	-	-	-	-	V	-
1569679_at	64405	CDH22	cadherin 22, type 2	1.0636	-	-	-	-	-	V	-
1569791_at	6789	STK4	serine/threonine kinase 4	1.14298	-	-	-	-	-	V	-
1569861_at	7188	TRAF5	TNF receptor-associated factor 5	1.03103	-	-	-	-	-	V	-
1569960_at	23629	BRD7P3	bromodomain containing 7 pseudogene 3	1.04939	-	-	-	-	-	V	-
1570038_at	152687	ZNF595	zinc finger protein 595	1.05164	-	-	-	-	-	V	-
1570048_at	120526	DNAJC24	DnaJ (Hsp40) homolog, subfamily C, member 24	1.15229	-	-	-	-	-	V	-
1570212_a_at	253724	GNN	Grp94 neighboring nucleotidase pseudogene	0.893169	-	-	-	-	-	V	-
1570251_at	25831	HECTD1	HECT domain containing 1	1.12663	-	-	-	-	-	V	-
1570398_at	8987	STBD1	starch binding domain 1	1.00018	-	-	-	-	-	V	-
1570523_s_at	83734	ATG10	ATG10 autophagy related 10 homolog (S. cerevisiae)	0.831746	-	-	-	-	-	V	-
222413_s_at	58508	MLL3	myeloid/lymphoid or mixed-lineage leukemia 3	1.23111	-	-	-	-	-	V	-
222420_s_at	7328	UBE2H	ubiquitin-conjugating enzyme E2H	1.10408	-	-	-	-	-	V	-
222423_at	80762	NDFIP1	Nedd4 family interacting protein 1	0.869885	-	-	-	-	-	V	-
222447_at	51108	METTL9	methyltransferase like 9	1.06095	-	-	-	-	-	V	-
222604_at	9330	GTF3C3	general transcription factor IIIC, polypeptide 3, 102kDa	0.941281	-	-	-	-	-	V	-
222687_s_at	55331	ACER3	alkaline ceramidase 3	1.07347	-	-	-	-	-	V	-
222714_s_at	51110	LACTB2	lactamase, beta 2	0.897251	-	-	-	-	-	V	-
222726_s_at	10640	EXOC5	exocyst complex component 5	0.974572	-	-	-	-	-	V	-
222747_s_at	6322	SCML1	sex comb on midleg-like 1 (Drosophila)	1.00367	-	-	-	-	-	V	-
222773_s_at	79695	GALNT12	UDP-N-acetyl-alpha-D-galactosamine:polypeptide N-acetylgalactosaminyltransferase 12 (GalNAc-T12)	0.790343	-	-	-	-	-	V	-
222779_s_at	55421	C17orf85	chromosome 17 open reading frame 85	1.10469	-	-	-	-	-	V	-
222816_s_at	54877	ZCCHC2	zinc finger, CCHC domain containing 2	1.35967	V	-	-	-	-	V	-
222827_s_at	10324	KBTBD10	kelch repeat and BTB (POZ) domain containing 10	1.15464	-	-	-	-	-	V	-
222869_s_at	55520	ELAC1	elaC homolog 1 (E. coli)	0.806654	-	-	-	-	-	V	-
222908_at	63895	PIEZO2	piezo-type mechanosensitive ion channel component 2	1.12459	-	-	-	-	-	V	-
222938_x_at	5169	ENPP3	ectonucleotide pyrophosphatase/phosphodiesterase 3	1.07636	-	-	-	-	-	V	-
222977_at	6836	SURF4	surfeit 4	1.08786	-	-	-	-	-	V	-
223002_s_at	22803	XRN2	5'-3' exoribonuclease 2	0.919675	-	-	-	-	-	V	-
223133_at	81853	TMEM14B	transmembrane protein 14B	0.948706	-	-	-	-	-	V	-
223161_at	57189	KIAA1147	KIAA1147	1.26443	-	-	-	-	-	V	-
223162_s_at	57189	KIAA1147	KIAA1147	1.13397	-	-	-	-	-	V	-
223212_at	84287	ZDHHC16	zinc finger, DHHC-type containing 16	1.04747	-	-	-	-	-	V	-
223231_at	83940	TATDN1	TatD DNase domain containing 1	0.921994	-	-	-	-	-	V	-
223407_at	84080	C16orf48	chromosome 16 open reading frame 48	1.04594	-	-	-	-	-	V	-
223452_s_at	25923	ATL3	atlastin GTPase 3	0.834515	-	-	-	-	-	V	-
223457_at	26958	COPG2	coatomer protein complex, subunit gamma 2	0.830996	-	-	-	-	-	V	-
223465_at	10087	COL4A3BP	collagen, type IV, alpha 3 (Goodpasture antigen) binding protein	0.975582	-	-	-	-	-	V	-
223510_at	8828	NRP2	neuropilin 2	0.986305	-	-	-	-	-	V	-
223605_at	83733	SLC25A18	solute carrier family 25 (mitochondrial carrier), member 18	1.12378	-	-	-	-	-	V	-
223755_at	84063	KIRREL2	kin of IRRE like 2 (Drosophila)	1.01303	-	-	-	-	-	V	-
223778_at	64147	KIF9	kinesin family member 9	0.943385	-	-	-	-	-	V	-
223810_at	57626	KLHL1	kelch-like 1 (Drosophila)	0.916772	-	-	-	-	-	V	-
223845_at	54621	VSIG10	V-set and immunoglobulin domain containing 10	1.02218	-	-	-	-	-	V	-
223880_x_at	55969	C20orf24	chromosome 20 open reading frame 24	1.11128	-	-	-	-	-	V	-
223885_at	83698	CALN1	calneuron 1	1.02046	-	-	-	-	-	V	-
223912_s_at	2055	CLN8	ceroid-lipofuscinosis, neuronal 8 (epilepsy, progressive with mental retardation)	1.17812	-	-	-	-	-	V	-
223924_at	83538	TTC25	tetratricopeptide repeat domain 25	0.897762	-	-	-	-	-	V	-
223958_s_at	83544	DNAL1	dynein, axonemal, light chain 1	0.864713	-	-	-	-	-	V	-
224027_at	56477	CCL28	chemokine (C-C motif) ligand 28	1.1843	-	-	-	-	-	V	-
224041_at	84672	TTTY6	testis-specific transcript, Y-linked 6 (non-protein coding)	0.882329	-	-	-	-	-	V	-
224110_at	100133319	LOC100133319	PRO1804	1.0967	-	-	-	-	-	V	-
224199_at	27123	DKK2	dickkopf homolog 2 (Xenopus laevis)	0.919923	-	-	-	-	-	V	-
224268_x_at	7455	ZAN	zonadhesin	0.924097	-	-	-	-	-	V	-
224279_s_at	26256	CABYR	calcium binding tyrosine-(Y)-phosphorylation regulated	0.971447	-	-	-	-	-	V	-
224307_x_at	260425	MAGI3	membrane associated guanylate kinase, WW and PDZ domain containing 3	0.938794	-	-	-	-	-	V	-
224374_s_at	84034	EMILIN2	elastin microfibril interfacer 2	1.13538	-	-	-	-	-	V	-
224376_s_at	55969	C20orf24	chromosome 20 open reading frame 24	1.12289	-	-	-	-	-	V	-
224411_at	84647	PLA2G12B	phospholipase A2, group XIIB	0.85654	-	-	-	-	-	V	-
224428_s_at	83879	CDCA7	cell division cycle associated 7	0.880637	-	-	-	-	-	V	-
224437_s_at	51534	VTA1	Vps20-associated 1 homolog (S. cerevisiae)	0.935157	-	-	-	-	-	V	-
224488_s_at	10418	SPON1	spondin 1, extracellular matrix protein	0.997796	-	-	-	-	-	V	-
224491_at	80832	APOL4	apolipoprotein L, 4	1.09685	-	-	-	-	-	V	-
224590_at	7503	XIST	X (inactive)-specific transcript (non-protein coding)	1.02105	-	-	-	-	-	V	-
224681_at	2768	GNA12	guanine nucleotide binding protein (G protein) alpha 12	1.05948	-	-	-	-	-	V	-
224691_at	127933	UHMK1	U2AF homology motif (UHM) kinase 1	0.976995	-	-	-	-	-	V	-
224708_at	90231	KIAA2013	KIAA2013	1.1154	-	-	-	-	-	V	-
224735_at	220002	CYBASC3	cytochrome b, ascorbate dependent 3	1.07764	-	-	-	-	-	V	-
224765_at	339287	MSL1	male-specific lethal 1 homolog (Drosophila)	1.12159	-	-	-	-	-	V	-
224773_at	89796	NAV1	neuron navigator 1	1.06748	-	-	-	-	-	V	-
224832_at	80824	DUSP16	dual specificity phosphatase 16	1.112	-	-	-	-	-	V	-
224887_at	84572	GNPTG	N-acetylglucosamine-1-phosphate transferase, gamma subunit	1.02637	-	-	-	-	-	V	-
224963_at	1836	SLC26A2	solute carrier family 26 (sulfate transporter), member 2	1.15931	-	-	-	-	-	V	-
224977_at	221477	C6orf89	chromosome 6 open reading frame 89	1.06285	-	-	-	-	-	V	-
225005_at	148479	PHF13	PHD finger protein 13	1.15056	-	-	-	-	-	V	-
225046_at	389831	LOC389831	hypothetical LOC389831	1.33323	V	-	-	-	-	V	-
225055_at	100499466	LOC100499466	hypothetical LOC100499466	0.956047	-	-	-	-	-	V	-
225127_at	57583	TMEM181	transmembrane protein 181	1.1048	-	-	-	-	-	V	-
225151_at	6242	RTKN	rhotekin	0.864862	-	-	-	-	-	V	-
225251_at	53917	RAB24	RAB24, member RAS oncogene family	1.11388	-	-	-	-	-	V	-
225252_at	140809	SRXN1	sulfiredoxin 1	1.18329	-	-	-	-	-	V	-
225283_at	91947	ARRDC4	arrestin domain containing 4	0.852437	-	-	-	-	-	V	-
225297_at	115106	HAUS1	HAUS augmin-like complex, subunit 1	0.956369	-	-	-	-	-	V	-
225332_at	729082	LOC729082	hypothetical LOC729082	0.989494	-	-	-	-	-	V	-
225414_at	284996	RNF149	ring finger protein 149	1.05438	-	-	-	-	-	V	-
225462_at	85013	TMEM128	transmembrane protein 128	0.893435	-	-	-	-	-	V	-
225524_at	118429	ANTXR2	anthrax toxin receptor 2	1.07508	-	-	-	-	-	V	-
225527_at	1054	CEBPG	CCAAT/enhancer binding protein (C/EBP), gamma	1.09081	-	-	-	-	-	V	-
225538_at	84240	ZCCHC9	zinc finger, CCHC domain containing 9	0.970686	-	-	-	-	-	V	-
225587_at	92305	TMEM129	transmembrane protein 129	0.909306	-	-	-	-	-	V	-
225598_at	57210	SLC45A4	solute carrier family 45, member 4	1.22443	-	-	-	-	-	V	-
225783_at	140739	UBE2F	ubiquitin-conjugating enzyme E2F (putative)	1.06864	-	-	-	-	-	V	-
225786_at	284702	HNRNPU-AS1	HNRNPU antisense RNA 1 (non-protein coding)	1.40036	V	-	-	-	-	V	-
225809_at	25849	PARM1	prostate androgen-regulated mucin-like protein 1	1.00153	-	-	-	-	-	V	-
225905_s_at	6487	ST3GAL3	ST3 beta-galactoside alpha-2,3-sialyltransferase 3	0.901385	-	-	-	-	-	V	-
225907_at	728743	LOC728743	zinc finger protein pseudogene	1.05299	-	-	-	-	-	V	-
225921_at	51199	NIN	ninein (GSK3B interacting protein)	0.990382	-	-	-	-	-	V	-
225985_at	5562	PRKAA1	protein kinase, AMP-activated, alpha 1 catalytic subunit	1.01499	-	-	-	-	-	V	-
226057_at	57514	ARHGAP31	Rho GTPase activating protein 31	0.99733	-	-	-	-	-	V	-
226142_at	11010	GLIPR1	GLI pathogenesis-related 1	0.815848	-	-	-	-	-	V	-
226289_at	4076	CAPRIN1	cell cycle associated protein 1	0.907826	-	-	-	-	-	V	-
226291_at	57679	ALS2	amyotrophic lateral sclerosis 2 (juvenile)	1.15761	-	-	-	-	-	V	-
226304_at	126393	HSPB6	heat shock protein, alpha-crystallin-related, B6	1.08364	-	-	-	-	-	V	-
226354_at	114294	LACTB	lactamase, beta	1.18569	-	-	-	-	-	V	-
226364_at	3092	HIP1	huntingtin interacting protein 1	1.35312	V	-	-	-	-	V	-
226421_at	9949	AMMECR1	Alport syndrome, mental retardation, midface hypoplasia and elliptocytosis chromosomal region gene 1	0.904645	-	-	-	-	-	V	-
226473_at	84733	CBX2	chromobox homolog 2	1.06236	-	-	-	-	-	V	-
226493_at	130535	KCTD18	potassium channel tetramerisation domain containing 18	0.911693	-	-	-	-	-	V	-
226513_at	140460	ASB7	ankyrin repeat and SOCS box containing 7	1.09561	-	-	-	-	-	V	-
226520_at	84458	LCOR	ligand dependent nuclear receptor corepressor	1.10558	-	-	-	-	-	V	-
226527_at	23248	RPRD2	regulation of nuclear pre-mRNA domain containing 2	0.93362	-	-	-	-	-	V	-
226534_at	4254	KITLG	KIT ligand	1.14994	-	-	-	-	-	V	-
226606_s_at	26164	GTPBP5	GTP binding protein 5 (putative)	0.928573	-	-	-	-	-	V	-
226614_s_at	83648	FAM167A	family with sequence similarity 167, member A	1.14281	-	-	-	-	-	V	-
226655_at	55014	STX17	syntaxin 17	0.942222	-	-	-	-	-	V	-
226747_at	57544	TXNDC16	thioredoxin domain containing 16	0.871758	-	-	-	-	-	V	-
226799_at	55785	FGD6	FYVE, RhoGEF and PH domain containing 6	1.11809	-	-	-	-	-	V	-
226800_at	84455	EFCAB7	EF-hand calcium binding domain 7	0.853327	-	-	-	-	-	V	-
226814_at	56999	ADAMTS9	ADAM metallopeptidase with thrombospondin type 1 motif, 9	0.91417	-	-	-	-	-	V	-
226841_at	219972	MPEG1	macrophage expressed 1	0.780084	-	-	-	-	-	V	-
226869_at	1953	MEGF6	multiple EGF-like-domains 6	0.95915	-	-	-	-	-	V	-
226875_at	139818	DOCK11	dedicator of cytokinesis 11	0.889379	-	-	-	-	-	V	-
226900_at	100129387	LOC100129387	hypothetical LOC100129387	1.05598	-	-	-	-	-	V	-
226915_s_at	81873	ARPC5L	actin related protein 2/3 complex, subunit 5-like	1.07467	-	-	-	-	-	V	-
226942_at	51105	PHF20L1	PHD finger protein 20-like 1	0.925001	-	-	-	-	-	V	-
226967_at	84922	FIZ1	FLT3-interacting zinc finger 1	1.08785	-	-	-	-	-	V	-
227005_at	11102	RPP14	ribonuclease P/MRP 14kDa subunit	1.11755	-	-	-	-	-	V	-
227021_at	221656	KDM1B	lysine (K)-specific demethylase 1B	0.889014	-	-	-	-	-	V	-
227027_at	2673	GFPT1	glutamine--fructose-6-phosphate transaminase 1	1.15095	-	-	-	-	-	V	-
227079_at	1659	DHX8	DEAH (Asp-Glu-Ala-His) box polypeptide 8	1.10053	-	-	-	-	-	V	-
227190_at	140738	TMEM37	transmembrane protein 37	1.14505	-	-	-	-	-	V	-
227255_at	149420	PDIK1L	PDLIM1 interacting kinase 1 like	0.915302	-	-	-	-	-	V	-
227268_at	51136	RNFT1	ring finger protein, transmembrane 1	0.931975	-	-	-	-	-	V	-
227328_at	100505935	LOC100505935	hypothetical LOC100505935	1.07847	-	-	-	-	-	V	-
227349_at	3070	HELLS	helicase, lymphoid-specific	1.23436	-	-	-	-	-	V	-
227358_at	140685	ZBTB46	zinc finger and BTB domain containing 46	1.16182	-	-	-	-	-	V	-
227360_at	112724	RDH13	retinol dehydrogenase 13 (all-trans/9-cis)	0.913688	-	-	-	-	-	V	-
227367_at	28232	SLCO3A1	solute carrier organic anion transporter family, member 3A1	1.17419	-	-	-	-	-	V	-
227470_at	197407	ZNF48	zinc finger protein 48	1.08737	-	-	-	-	-	V	-
227476_at	9926	LPGAT1	lysophosphatidylglycerol acyltransferase 1	1.07181	-	-	-	-	-	V	-
227481_at	154043	CNKSR3	CNKSR family member 3	0.855505	-	-	-	-	-	V	-
227484_at	57522	SRGAP1	SLIT-ROBO Rho GTPase activating protein 1	1.03505	-	-	-	-	-	V	-
227564_at	138050	HGSNAT	heparan-alpha-glucosaminide N-acetyltransferase	1.07716	-	-	-	-	-	V	-
227583_at	10775	POP4	processing of precursor 4, ribonuclease P/MRP subunit (S. cerevisiae)	1.06438	-	-	-	-	-	V	-
227679_at	79885	HDAC11	histone deacetylase 11	0.982144	-	-	-	-	-	V	-
227821_at	163175	LGI4	leucine-rich repeat LGI family, member 4	1.06396	-	-	-	-	-	V	-
227862_at	388610	TRNP1	TMF1-regulated nuclear protein 1	1.12177	-	-	-	-	-	V	-
227886_at	402778	IFITM10	interferon induced transmembrane protein 10	0.922243	-	-	-	-	-	V	-
227895_at	84498	FAM120B	family with sequence similarity 120B	0.94239	-	-	-	-	-	V	-
227949_at	116154	PHACTR3	phosphatase and actin regulator 3	1.05084	-	-	-	-	-	V	-
227954_at	162073	ITPRIPL2	inositol 1,4,5-trisphosphate receptor interacting protein-like 2	1.06693	-	-	-	-	-	V	-
227980_at	79692	ZNF322	zinc finger protein 322	0.955915	-	-	-	-	-	V	-
228001_at	757	TMEM50B	transmembrane protein 50B	0.920588	-	-	-	-	-	V	-
228030_at	10180	RBM6	RNA binding motif protein 6	1.27885	-	-	-	-	-	V	-
228036_s_at	26232	FBXO2	F-box protein 2	0.795829	-	-	-	-	-	V	-
228115_at	64762	FAM59A	family with sequence similarity 59, member A	0.996555	-	-	-	-	-	V	-
228286_at	348654	GEN1	Gen homolog 1, endonuclease (Drosophila)	0.897071	-	-	-	-	-	V	-
228385_at	83479	DDX59	DEAD (Asp-Glu-Ala-Asp) box polypeptide 59	0.871283	-	-	-	-	-	V	-
228406_at	150572	SMYD1	SET and MYND domain containing 1	0.929017	-	-	-	-	-	V	-
228438_at	100132891	LOC100132891	hypothetical LOC100132891	1.00382	-	-	-	-	-	V	-
228491_at	3880	KRT19	keratin 19	0.939314	-	-	-	-	-	V	-
228553_at	55740	ENAH	enabled homolog (Drosophila)	1.14321	-	-	-	-	-	V	-
228573_at	118429	ANTXR2	anthrax toxin receptor 2	1.12772	-	-	-	-	-	V	-
228599_at	931	MS4A1	membrane-spanning 4-domains, subfamily A, member 1	1.0361	-	-	-	-	-	V	-
228628_at	653464	SRGAP2P1	SLIT-ROBO Rho GTPase activating protein 2 pseudogene 1	1.08988	-	-	-	-	-	V	-
228648_at	116844	LRG1	leucine-rich alpha-2-glycoprotein 1	1.44753	V	-	-	-	-	V	-
228651_at	64856	VWA1	von Willebrand factor A domain containing 1	1.00788	-	-	-	-	-	V	-
228693_at	152137	CCDC50	coiled-coil domain containing 50	1.11092	-	-	-	-	-	V	-
228747_at	55176	SEC61A2	Sec61 alpha 2 subunit (S. cerevisiae)	1.20109	-	-	-	-	-	V	-
228751_at	57396	CLK4	CDC-like kinase 4	0.926872	-	-	-	-	-	V	-
228852_at	2029	ENSA	endosulfine alpha	1.06483	-	-	-	-	-	V	-
228855_at	283927	NUDT7	nudix (nucleoside diphosphate linked moiety X)-type motif 7	0.882355	-	-	-	-	-	V	-
228885_at	256691	MAMDC2	MAM domain containing 2	1.07303	-	-	-	-	-	V	-
228940_at	4710	NDUFB4	NADH dehydrogenase (ubiquinone) 1 beta subcomplex, 4, 15kDa	1.17006	-	-	-	-	-	V	-
228964_at	639	PRDM1	PR domain containing 1, with ZNF domain	1.03975	-	-	-	-	-	V	-
229027_at	5494	PPM1A	protein phosphatase, Mg2+/Mn2+ dependent, 1A	0.815511	-	-	-	-	-	V	-
229055_at	8111	GPR68	G protein-coupled receptor 68	1.06408	-	-	-	-	-	V	-
229080_at	136227	EMID2	EMI domain containing 2	1.04687	-	-	-	-	-	V	-
229112_at	23408	SIRT5	sirtuin 5	0.90534	-	-	-	-	-	V	-
229143_at	4849	CNOT3	CCR4-NOT transcription complex, subunit 3	1.28655	-	-	-	-	-	V	-
229146_at	136895	C7orf31	chromosome 7 open reading frame 31	0.890687	-	-	-	-	-	V	-
229197_at	84289	ING5	inhibitor of growth family, member 5	0.948469	-	-	-	-	-	V	-
229260_at	56951	C5orf15	chromosome 5 open reading frame 15	0.960153	-	-	-	-	-	V	-
229272_at	23360	FNBP4	formin binding protein 4	1.43324	V	-	-	-	-	V	-
229276_at	57549	IGSF9	immunoglobulin superfamily, member 9	1.09143	-	-	-	-	-	V	-
229282_at	2627	GATA6	GATA binding protein 6	1.04352	-	-	-	-	-	V	-
229299_at	133686	NADKD1	NAD kinase domain containing 1	0.823542	-	-	-	-	-	V	-
229306_at	388125	C2CD4B	C2 calcium-dependent domain containing 4B	0.903855	-	-	-	-	-	V	-
229411_at	139728	PNCK	pregnancy up-regulated non-ubiquitously expressed CaM kinase	1.01774	-	-	-	-	-	V	-
229464_at	50804	MYEF2	myelin expression factor 2	1.07621	-	-	-	-	-	V	-
229498_at	55796	MBNL3	muscleblind-like 3 (Drosophila)	0.905357	-	-	-	-	-	V	-
229528_at	55206	SBNO1	strawberry notch homolog 1 (Drosophila)	1.12889	-	-	-	-	-	V	-
229551_x_at	195828	ZNF367	zinc finger protein 367	0.894973	-	-	-	-	-	V	-
229567_at	161247	FITM1	fat storage-inducing transmembrane protein 1	0.986205	-	-	-	-	-	V	-
229656_s_at	400954	EML6	echinoderm microtubule associated protein like 6	1.1027	-	-	-	-	-	V	-
229697_at	8479	HIRIP3	HIRA interacting protein 3	0.923118	-	-	-	-	-	V	-
229705_at	5289	PIK3C3	phosphoinositide-3-kinase, class 3	0.844012	-	-	-	-	-	V	-
229830_at	5154	PDGFA	platelet-derived growth factor alpha polypeptide	1.22342	-	-	-	-	-	V	-
229908_s_at	64718	UNKL	unkempt homolog (Drosophila)-like	1.29701	-	-	-	-	-	V	-
229943_at	10206	TRIM13	tripartite motif containing 13	1.07711	-	-	-	-	-	V	-
229980_s_at	27131	SNX5	sorting nexin 5	0.883005	-	-	-	-	-	V	-
230006_s_at	258010	SVIP	small VCP/p97-interacting protein	0.834842	-	-	-	-	-	V	-
230008_at	221981	THSD7A	thrombospondin, type I, domain containing 7A	0.895265	-	-	-	-	-	V	-
230067_at	220108	FAM124A	family with sequence similarity 124A	1.1088	-	-	-	-	-	V	-
230075_at	116442	RAB39B	RAB39B, member RAS oncogene family	1.09056	-	-	-	-	-	V	-
230106_at	79364	ZXDC	ZXD family zinc finger C	1.2259	-	-	-	-	-	V	-
230109_at	27115	PDE7B	phosphodiesterase 7B	1.08888	-	-	-	-	-	V	-
230137_at	132332	TMEM155	transmembrane protein 155	1.12323	-	-	-	-	-	V	-
230174_at	127018	LYPLAL1	lysophospholipase-like 1	0.877294	-	-	-	-	-	V	-
230195_at	100131138	LOC100131138	hypothetical LOC100131138	1.12343	-	-	-	-	-	V	-
230256_at	284618	RUSC1-AS1	RUSC1 antisense RNA 1 (non-protein coding)	1.12623	-	-	-	-	-	V	-
230285_at	258010	SVIP	small VCP/p97-interacting protein	0.8485	-	-	-	-	-	V	-
230322_at	150372	NFAM1	NFAT activating protein with ITAM motif 1	1.08734	-	-	-	-	-	V	-
230454_at	130026	ICA1L	islet cell autoantigen 1,69kDa-like	0.874221	-	-	-	-	-	V	-
230574_at	100130938	LOC100130938	hypothetical LOC100130938	1.10998	-	-	-	-	-	V	-
230660_at	56256	SERTAD4	SERTA domain containing 4	1.03851	-	-	-	-	-	V	-
230716_at	285733	LOC285733	hypothetical LOC285733	1.078	-	-	-	-	-	V	-
230728_at	55033	FKBP14	FK506 binding protein 14, 22 kDa	1.06355	-	-	-	-	-	V	-
230737_s_at	387647	LOC387647	patched domain containing 3 pseudogene	1.0372	-	-	-	-	-	V	-
230771_at	128414	NKAIN4	Na+/K+ transporting ATPase interacting 4	1.01297	-	-	-	-	-	V	-
230779_at	23112	TNRC6B	trinucleotide repeat containing 6B	1.159	-	-	-	-	-	V	-
230792_at	158584	FAAH2	fatty acid amide hydrolase 2	0.963811	-	-	-	-	-	V	-
230866_at	10800	CYSLTR1	cysteinyl leukotriene receptor 1	0.871108	-	-	-	-	-	V	-
231123_at	55521	TRIM36	tripartite motif containing 36	0.913632	-	-	-	-	-	V	-
231255_at	23164	MPRIP	myosin phosphatase Rho interacting protein	1.123	-	-	-	-	-	V	-
231368_at	284257	BOD1P	biorientation of chromosomes in cell division 1 pseudogene	0.824909	-	-	-	-	-	V	-
231405_at	122258	SPACA7	sperm acrosome associated 7	1.05207	-	-	-	-	-	V	-
231437_at	11046	SLC35D2	solute carrier family 35, member D2	1.03918	-	-	-	-	-	V	-
231439_at	151354	FAM84A	family with sequence similarity 84, member A	1.08968	-	-	-	-	-	V	-
231475_at	161514	TBC1D21	TBC1 domain family, member 21	1.1112	-	-	-	-	-	V	-
231479_at	23548	TTC33	tetratricopeptide repeat domain 33	0.87009	-	-	-	-	-	V	-
231509_at	10842	C7orf16	chromosome 7 open reading frame 16	1.00862	-	-	-	-	-	V	-
231554_at	89882	TPD52L3	tumor protein D52-like 3	1.1577	-	-	-	-	-	V	-
231671_at	2243	FGA	fibrinogen alpha chain	0.870093	-	-	-	-	-	V	-
231705_at	10247	HRSP12	heat-responsive protein 12	1.01843	-	-	-	-	-	V	-
231859_at	56967	C14orf132	chromosome 14 open reading frame 132	0.923055	-	-	-	-	-	V	-
231919_at	1629	DBT	dihydrolipoamide branched chain transacylase E2	1.14711	-	-	-	-	-	V	-
231969_at	56977	STOX2	storkhead box 2	1.21466	-	-	-	-	-	V	-
231977_at	2894	GRID1	glutamate receptor, ionotropic, delta 1	1.03738	-	-	-	-	-	V	-
232083_at	55614	KIF16B	kinesin family member 16B	1.028	-	-	-	-	-	V	-
232089_at	91151	TIGD7	tigger transposable element derived 7	0.9252	-	-	-	-	-	V	-
232133_at	81794	ADAMTS10	ADAM metallopeptidase with thrombospondin type 1 motif, 10	1.06147	-	-	-	-	-	V	-
232172_at	401577	CD99P1	CD99 molecule pseudogene 1	1.01483	-	-	-	-	-	V	-
232251_at	152195	NUDT16P1	nudix (nucleoside diphosphate linked moiety X)-type motif 16 pseudogene 1	0.986041	-	-	-	-	-	V	-
232297_at	51088	KLHL5	kelch-like 5 (Drosophila)	1.41791	V	-	-	-	-	V	-
232315_at	400713	ZNF880	zinc finger protein 880	1.00537	-	-	-	-	-	V	-
232358_at	57536	KIAA1328	KIAA1328	1.07241	-	-	-	-	-	V	-
232458_at	1281	COL3A1	collagen, type III, alpha 1	1.11821	-	-	-	-	-	V	-
232481_s_at	84189	SLITRK6	SLIT and NTRK-like family, member 6	0.958457	-	-	-	-	-	V	-
232504_at	285628	LOC285628	hypothetical protein LOC285628	1.23517	-	-	-	-	-	V	-
232551_at	65010	SLC26A6	solute carrier family 26, member 6	1.3405	V	-	-	-	-	V	-
232765_x_at	146429	SLC22A31	solute carrier family 22, member 31	1.05462	-	-	-	-	-	V	-
232912_at	160897	GPR180	G protein-coupled receptor 180	1.26887	-	-	-	-	-	V	-
232936_at	3743	KCNA7	potassium voltage-gated channel, shaker-related subfamily, member 7	1.09944	-	-	-	-	-	V	-
232984_at	54768	HYDIN	hydrocephalus inducing homolog (mouse)	0.903041	-	-	-	-	-	V	-
233033_at	9839	ZEB2	zinc finger E-box binding homeobox 2	1.06846	-	-	-	-	-	V	-
233151_s_at	246122	TTTY7	testis-specific transcript, Y-linked 7 (non-protein coding)	0.851425	-	-	-	-	-	V	-
233467_s_at	10077	TSPAN32	tetraspanin 32	0.939767	-	-	-	-	-	V	-
233470_at	84867	PTPN5	protein tyrosine phosphatase, non-receptor type 5 (striatum-enriched)	0.922687	-	-	-	-	-	V	-
233480_at	79188	TMEM43	transmembrane protein 43	1.21461	-	-	-	-	-	V	-
233504_at	158401	C9orf84	chromosome 9 open reading frame 84	1.06122	-	-	-	-	-	V	-
233514_x_at	56159	TEX11	testis expressed 11	1.04941	-	-	-	-	-	V	-
233695_s_at	27443	CECR2	cat eye syndrome chromosome region, candidate 2	1.06964	-	-	-	-	-	V	-
233983_at	343641	TGM6	transglutaminase 6	0.922383	-	-	-	-	-	V	-
234102_at	65997	RASL11B	RAS-like, family 11, member B	1.08006	-	-	-	-	-	V	-
234167_at	84365	MKI67IP	MKI67 (FHA domain) interacting nucleolar phosphoprotein	1.04864	-	-	-	-	-	V	-
234236_at	55626	AMBRA1	autophagy/beclin-1 regulator 1	1.0496	-	-	-	-	-	V	-
234286_at	54776	PPP1R12C	protein phosphatase 1, regulatory (inhibitor) subunit 12C	1.0852	-	-	-	-	-	V	-
234290_x_at	79784	MYH14	myosin, heavy chain 14, non-muscle	1.05616	-	-	-	-	-	V	-
234311_s_at	85865	GTPBP10	GTP-binding protein 10 (putative)	0.885525	-	-	-	-	-	V	-
234335_s_at	151354	FAM84A	family with sequence similarity 84, member A	1.04074	-	-	-	-	-	V	-
234644_x_at	8794	TNFRSF10C	tumor necrosis factor receptor superfamily, member 10c, decoy without an intracellular domain	1.13144	-	-	-	-	-	V	-
234751_s_at	54413	NLGN3	neuroligin 3	1.01834	-	-	-	-	-	V	-
234796_at	164633	CABP7	calcium binding protein 7	0.938479	-	-	-	-	-	V	-
234851_at	3535	IGL@	immunoglobulin lambda locus	0.883628	-	-	-	-	-	V	-
234871_at	84059	GPR98	G protein-coupled receptor 98	0.964869	-	-	-	-	-	V	-
234986_at	2730	GCLM	glutamate-cysteine ligase, modifier subunit	1.37351	V	-	-	-	-	V	-
235005_at	115752	DIS3L	DIS3 mitotic control homolog (S. cerevisiae)-like	0.930495	-	-	-	-	-	V	-
235038_at	11103	KRR1	KRR1, small subunit (SSU) processome component, homolog (yeast)	0.896065	-	-	-	-	-	V	-
235099_at	152189	CMTM8	CKLF-like MARVEL transmembrane domain containing 8	1.09844	-	-	-	-	-	V	-
235103_at	4124	MAN2A1	mannosidase, alpha, class 2A, member 1	1.03982	-	-	-	-	-	V	-
235148_at	200634	KRTCAP3	keratinocyte associated protein 3	1.04055	-	-	-	-	-	V	-
235155_at	56898	BDH2	3-hydroxybutyrate dehydrogenase, type 2	0.932479	-	-	-	-	-	V	-
235225_at	6327	SCN2B	sodium channel, voltage-gated, type II, beta	1.05963	-	-	-	-	-	V	-
235298_at	253769	WDR27	WD repeat domain 27	0.926768	-	-	-	-	-	V	-
235307_at	22853	LMTK2	lemur tyrosine kinase 2	0.855659	-	-	-	-	-	V	-
235339_at	83852	SETDB2	SET domain, bifurcated 2	0.945909	-	-	-	-	-	V	-
235526_at	55553	SOX6	SRY (sex determining region Y)-box 6	1.19201	-	-	-	-	-	V	-
235556_at	153222	C5orf41	chromosome 5 open reading frame 41	0.930579	-	-	-	-	-	V	-
235577_at	22834	ZNF652	zinc finger protein 652	1.13019	-	-	-	-	-	V	-
235604_x_at	284443	ZNF493	zinc finger protein 493	0.934062	-	-	-	-	-	V	-
235614_at	256472	TMEM151A	transmembrane protein 151A	1.01516	-	-	-	-	-	V	-
235728_at	124961	ZFP3	zinc finger protein 3 homolog (mouse)	1.11734	-	-	-	-	-	V	-
235729_at	84874	ZNF514	zinc finger protein 514	1.06177	-	-	-	-	-	V	-
235775_at	160335	TMTC2	transmembrane and tetratricopeptide repeat containing 2	1.12687	-	-	-	-	-	V	-
235779_at	284408	LOC284408	hypothetical LOC284408	0.890802	-	-	-	-	-	V	-
235903_at	203286	ANKS6	ankyrin repeat and sterile alpha motif domain containing 6	1.08227	-	-	-	-	-	V	-
235956_at	57562	KIAA1377	KIAA1377	1.01091	-	-	-	-	-	V	-
236039_at	284348	LYPD5	LY6/PLAUR domain containing 5	0.916034	-	-	-	-	-	V	-
236096_at	23094	SIPA1L3	signal-induced proliferation-associated 1 like 3	0.919785	-	-	-	-	-	V	-
236172_at	1241	LTB4R	leukotriene B4 receptor	1.24077	-	-	-	-	-	V	-
236189_at	57182	ANKRD50	ankyrin repeat domain 50	0.903784	-	-	-	-	-	V	-
236206_at	152877	FAM53A	family with sequence similarity 53, member A	0.958141	-	-	-	-	-	V	-
236294_at	10075	HUWE1	HECT, UBA and WWE domain containing 1	1.4068	V	-	-	-	-	V	-
236359_at	6330	SCN4B	sodium channel, voltage-gated, type IV, beta	0.948161	-	-	-	-	-	V	-
236367_at	9887	SMG7	smg-7 homolog, nonsense mediated mRNA decay factor (C. elegans)	1.28842	-	-	-	-	-	V	-
236440_at	81832	NETO1	neuropilin (NRP) and tolloid (TLL)-like 1	1.13345	-	-	-	-	-	V	-
236449_at	1476	CSTB	cystatin B (stefin B)	1.11513	-	-	-	-	-	V	-
236618_at	140699	C20orf132	chromosome 20 open reading frame 132	1.13891	-	-	-	-	-	V	-
236634_at	157773	C8orf48	chromosome 8 open reading frame 48	0.866708	-	-	-	-	-	V	-
236734_at	114798	SLITRK1	SLIT and NTRK-like family, member 1	0.897635	-	-	-	-	-	V	-
236796_at	60468	BACH2	BTB and CNC homology 1, basic leucine zipper transcription factor 2	1.0463	-	-	-	-	-	V	-
236918_s_at	151827	LRRC34	leucine rich repeat containing 34	0.83174	-	-	-	-	-	V	-
236945_at	203238	C9orf93	chromosome 9 open reading frame 93	0.906095	-	-	-	-	-	V	-
236966_at	25852	ARMC8	armadillo repeat containing 8	1.37287	V	-	-	-	-	V	-
237054_at	59084	ENPP5	ectonucleotide pyrophosphatase/phosphodiesterase 5 (putative)	1.01828	-	-	-	-	-	V	-
237327_at	51107	APH1A	anterior pharynx defective 1 homolog A (C. elegans)	1.2917	-	-	-	-	-	V	-
237559_at	9290	GPR55	G protein-coupled receptor 55	0.905971	-	-	-	-	-	V	-
237702_at	129831	RBM45	RNA binding motif protein 45	0.89877	-	-	-	-	-	V	-
237715_at	80709	AKNA	AT-hook transcription factor	1.16198	-	-	-	-	-	V	-
237765_at	283600	SLC25A47	solute carrier family 25, member 47	0.82687	-	-	-	-	-	V	-
237781_at	150280	HORMAD2	HORMA domain containing 2	1.0911	-	-	-	-	-	V	-
237900_at	54758	KLHDC4	kelch domain containing 4	1.01952	-	-	-	-	-	V	-
238027_at	202051	SPATA24	spermatogenesis associated 24	1.11254	-	-	-	-	-	V	-
238055_at	100509088	LOC100509088	hypothetical LOC100509088	1.09791	-	-	-	-	-	V	-
238056_at	6391	SDHC	succinate dehydrogenase complex, subunit C, integral membrane protein, 15kDa	1.06102	-	-	-	-	-	V	-
238089_at	4123	MAN2C1	mannosidase, alpha, class 2C, member 1	0.807297	-	-	-	-	-	V	-
238115_at	202052	DNAJC18	DnaJ (Hsp40) homolog, subfamily C, member 18	1.13927	-	-	-	-	-	V	-
238122_at	389677	RBM12B	RNA binding motif protein 12B	0.880904	-	-	-	-	-	V	-
238206_at	59350	RXFP1	relaxin/insulin-like family peptide receptor 1	0.969655	-	-	-	-	-	V	-
238303_at	201595	STT3B	STT3, subunit of the oligosaccharyltransferase complex, homolog B (S. cerevisiae)	1.23103	-	-	-	-	-	V	-
238355_at	9584	RBM39	RNA binding motif protein 39	0.813967	-	-	-	-	-	V	-
238444_at	114991	ZNF618	zinc finger protein 618	0.88619	-	-	-	-	-	V	-
238504_at	135154	C6orf57	chromosome 6 open reading frame 57	0.87856	-	-	-	-	-	V	-
238533_at	2045	EPHA7	EPH receptor A7	1.07741	-	-	-	-	-	V	-
238647_at	122525	C14orf28	chromosome 14 open reading frame 28	0.937352	-	-	-	-	-	V	-
238660_at	23001	WDFY3	WD repeat and FYVE domain containing 3	0.980819	-	-	-	-	-	V	-
238663_x_at	2893	GRIA4	glutamate receptor, ionotrophic, AMPA 4	1.06225	-	-	-	-	-	V	-
238675_x_at	91408	BTF3L4	basic transcription factor 3-like 4	0.923133	-	-	-	-	-	V	-
238763_at	282996	RBM20	RNA binding motif protein 20	1.07224	-	-	-	-	-	V	-
238860_at	221443	C6orf130	chromosome 6 open reading frame 130	0.945284	-	-	-	-	-	V	-
238962_at	148213	ZNF681	zinc finger protein 681	1.04825	-	-	-	-	-	V	-
238990_x_at	391712	TRIM61	tripartite motif containing 61	1.09715	-	-	-	-	-	V	-
239197_s_at	2145	EZH1	enhancer of zeste homolog 1 (Drosophila)	1.02863	-	-	-	-	-	V	-
239212_at	84946	LTV1	LTV1 homolog (S. cerevisiae)	1.29362	-	-	-	-	-	V	-
239216_at	83659	TEKT1	tektin 1	1.12322	-	-	-	-	-	V	-
239230_at	388585	HES5	hairy and enhancer of split 5 (Drosophila)	1.06713	-	-	-	-	-	V	-
239232_at	124540	MSI2	musashi homolog 2 (Drosophila)	1.27736	-	-	-	-	-	V	-
239307_at	100509703	LOC100509703	hypothetical LOC100509703	1.08301	-	-	-	-	-	V	-
239454_at	91179	SCARF2	scavenger receptor class F, member 2	0.859599	-	-	-	-	-	V	-
239468_at	283078	MKX	mohawk homeobox	0.876919	-	-	-	-	-	V	-
239487_at	25940	FAM98A	family with sequence similarity 98, member A	1.61642	V	-	-	-	-	V	-
239565_at	100128292	LOC100128292	hypothetical LOC100128292	1.05245	-	-	-	-	-	V	-
239647_at	166012	CHST13	carbohydrate (chondroitin 4) sulfotransferase 13	1.07753	-	-	-	-	-	V	-
239761_at	2650	GCNT1	glucosaminyl (N-acetyl) transferase 1, core 2	0.830898	-	-	-	-	-	V	-
239864_at	100130175	LOC100130175	hypothetical protein LOC100130175	0.981784	-	-	-	-	-	V	-
239897_at	9774	BCLAF1	BCL2-associated transcription factor 1	0.814344	-	-	-	-	-	V	-
239921_at	340267	COL28A1	collagen, type XXVIII, alpha 1	1.10514	-	-	-	-	-	V	-
239993_at	390705	LOC390705	protein phosphatase 2, regulatory subunit B'', beta pseudogene	0.914729	-	-	-	-	-	V	-
240030_at	170622	COMMD6	COMM domain containing 6	1.02561	-	-	-	-	-	V	-
240140_s_at	26018	LRIG1	leucine-rich repeats and immunoglobulin-like domains 1	1.16656	-	-	-	-	-	V	-
240409_at	283507	SUGT1P3	suppressor of G2 allele of SKP1 (S. cerevisiae) pseudogene 3	1.17796	-	-	-	-	-	V	-
240423_at	441204	LOC441204	hypothetical locus LOC441204	0.893051	-	-	-	-	-	V	-
240537_s_at	440356	LOC440356	hypothetical LOC440356	1.04532	-	-	-	-	-	V	-
240836_at	7567	ZNF19	zinc finger protein 19	0.877022	-	-	-	-	-	V	-
241342_at	157378	TMEM65	transmembrane protein 65	0.943885	-	-	-	-	-	V	-
241395_at	4817	NIT1	nitrilase 1	1.0764	-	-	-	-	-	V	-
241789_at	27303	RBMS3	RNA binding motif, single stranded interacting protein 3	0.934403	-	-	-	-	-	V	-
241791_at	7273	TTN	titin	1.12624	-	-	-	-	-	V	-
241851_x_at	100130429	LOC100130429	hypothetical LOC100130429	0.95662	-	-	-	-	-	V	-
241964_at	100133142	LOC100133142	similar to zinc finger protein 208	1.06224	-	-	-	-	-	V	-
242032_at	57498	KIDINS220	kinase D-interacting substrate, 220kDa	1.05746	-	-	-	-	-	V	-
242045_at	253650	ANKRD18A	ankyrin repeat domain 18A	0.890111	-	-	-	-	-	V	-
242295_at	150596	FLJ32955	hypothetical protein FLJ32955	1.09101	-	-	-	-	-	V	-
242417_at	283278	LOC283278	hypothetical protein LOC283278	0.991458	-	-	-	-	-	V	-
242499_at	7307	U2AF1	U2 small nuclear RNA auxiliary factor 1	1.12139	-	-	-	-	-	V	-
242517_at	84634	KISS1R	KISS1 receptor	0.885908	-	-	-	-	-	V	-
242764_at	54798	DCHS2	dachsous 2 (Drosophila)	0.928189	-	-	-	-	-	V	-
242791_at	26273	FBXO3	F-box protein 3	1.05631	-	-	-	-	-	V	-
242871_at	54852	PAQR5	progestin and adipoQ receptor family member V	1.1725	-	-	-	-	-	V	-
243059_at	400550	LOC400550	hypothetical LOC400550	1.03263	-	-	-	-	-	V	-
243124_at	653390	RRN3P2	RNA polymerase I transcription factor homolog (S. cerevisiae) pseudogene 2	1.34848	V	-	-	-	-	V	-
243165_at	689	BTF3	basic transcription factor 3	0.896592	-	-	-	-	-	V	-
243276_at	259173	ALS2CL	ALS2 C-terminal like	0.9216	-	-	-	-	-	V	-
243282_at	54520	CCDC93	coiled-coil domain containing 93	1.24569	-	-	-	-	-	V	-
243346_at	56203	LMOD3	leiomodin 3 (fetal)	0.93813	-	-	-	-	-	V	-
243544_at	125	ADH1B	alcohol dehydrogenase 1B (class I), beta polypeptide	1.10258	-	-	-	-	-	V	-
243602_at	348035	MGC40069	hypothetical protein MGC40069	1.01386	-	-	-	-	-	V	-
243807_at	135112	NCOA7	nuclear receptor coactivator 7	1.07589	-	-	-	-	-	V	-
243864_at	151887	CCDC80	coiled-coil domain containing 80	1.0432	-	-	-	-	-	V	-
243880_at	9570	GOSR2	golgi SNAP receptor complex member 2	1.03688	-	-	-	-	-	V	-
243905_at	387895	LOC387895	hypothetical LOC387895	0.830298	-	-	-	-	-	V	-
243935_at	80144	FRAS1	Fraser syndrome 1	1.16284	-	-	-	-	-	V	-
243998_at	125113	KRT222	keratin 222	0.968274	-	-	-	-	-	V	-
244071_at	345630	FBLL1	fibrillarin-like 1	1.08962	-	-	-	-	-	V	-
244187_at	139322	APOOL	apolipoprotein O-like	0.835322	-	-	-	-	-	V	-
244261_at	163702	IL28RA	interleukin 28 receptor, alpha (interferon, lambda receptor)	1.09353	-	-	-	-	-	V	-
244334_at	133022	TRAM1L1	translocation associated membrane protein 1-like 1	1.04297	-	-	-	-	-	V	-
244344_at	65266	WNK4	WNK lysine deficient protein kinase 4	0.8976	-	-	-	-	-	V	-
244398_x_at	127396	ZNF684	zinc finger protein 684	0.87841	-	-	-	-	-	V	-
244494_at	29800	ZDHHC1	zinc finger, DHHC-type containing 1	0.940101	-	-	-	-	-	V	-
244522_at	84447	SYVN1	synovial apoptosis inhibitor 1, synoviolin	0.917158	-	-	-	-	-	V	-
244601_at	80331	DNAJC5	DnaJ (Hsp40) homolog, subfamily C, member 5	0.927033	-	-	-	-	-	V	-
244614_at	10342	TFG	TRK-fused gene	1.14628	-	-	-	-	-	V	-
244650_at	54491	FAM105A	family with sequence similarity 105, member A	0.954356	-	-	-	-	-	V	-
244685_at	23357	ANGEL1	angel homolog 1 (Drosophila)	1.09816	-	-	-	-	-	V	-
					-
					-
