# Supplementary material for: Gene Expression Profiling and Pathway Network Analysis Predicts a Novel Antitumor Function for a Botanical-Derived Drug, PG2
Source: Evid Based Complement Alternat Med. 2015 Apr 20;2015:917345. doi: 10.1155/2015/917345 (PMC4417974; doi:10.1155/2015/917345)
Supplement: Supplementary file 1 — Three different PG2 product batches were used to identify the gene signatures in this study. [file 917345.f1.zip › Supplementary Table S3.xlsx]

## Sheet: Sheet1
	6J1 (limma)			6J2 (limma)			9J1 (limma)
1	ZDHHC15		1	PXK		1	SLC39A13
2	NAV3		2	CILP2		2	C15orf27
3	ZMYM6		3	ALG10		3	MTBP
4	PIP4K2B		4	FAM122C		4	ZDHHC15
5	SLFN13		5	ZNF485		5	ZNF101
6	C1orf96		6	C8orf12		6	PTPN11
7	CHRM3		7	HIPK1		7	SENP8
8	FLJ31715		8	NLRC4		8	CLEC4D
9	EXOSC6		9	PTPN11		9	KLF14
10	TTC37		10	RAET1E		10	C15orf26
11	ATP5S		11	KLF14		11	NEUROD2
12	FIP1L1		12	BRS3		12	ZMYM6
13	ATP11B		13	C15orf26		13	WNT9B
14	CELF2		14	LRRC15		14	DEFB119
15	L3MBTL4		15	B3GNT7		15	UMODL1
16	C11orf64		16	ZMYM6		16	RAD9B
17	ABCC11		17	REXO1L1		17	C20orf197
18	C1orf110		18	ANKFN1		18	ERVWE1
19	SCRN3		19	BRWD3		19	CNTNAP5
20	DAOA		20	RAD9B		20	MRGPRX4
21	CRISPLD2		21	C20orf197		21	ZNF548
22	CACNA1D		22	NFX1		22	IRAK2
23	LOC100240728		23	SLFN13		23	C17orf46
24	PHLDB2		24	CYP4Z2P		24	SESN3
25	LOC100129175		25	C2orf61		25	ZSCAN10
26	RABEPK		26	B3GALNT2		26	SPTLC1
27	LOC283788		27	ZNF548		27	ATP5S
28	CLEC4G		28	IRAK2		28	C5orf41
29	PAPPA		29	SPERT		29	LASS3
30	MARK1		30	WDFY4		30	SVOPL
31	LOC285224		31	ADAT3		31	STXBP4
32	RPAIN		32	RASEF		32	CDKN2AIPNL
33	ZNF92		33	SPTLC1		33	LYG2
34	ZNF506		34	RQCD1		34	FIP1L1
35	RP2		35	HSD17B12		35	PHF20L1
36	IQGAP3		36	OGDH		36	RHOBTB2
37	STK4		37	ATP5S		37	LOC100287896
38	FTH1		38	FAM126B		38	LOC100130950
39	PGD		39	CDKN2AIPNL		39	FAM151A
40	IDH1		40	LYG2		40	SLC23A2
41	NQO1		41	WBSCR16		41	C9orf68
42	ELF3		42	ACSM5		42	CALHM3
43	TMX4		43	ATP11B		43	MITF
44	EIF1B		44	TTC30B		44	MPHOSPH6
45	NNMT		45	TGOLN2		45	MOCS1
46	ICAM1		46	GGA1		46	ZNF277
47	EFNB2		47	TBC1D16		47	CLEC7A
48	RNMT		48	ZNF655		48	RHOJ
49	PDCD4		49	USP36		49	RP1L1
50	PKIG		50	IDH1		50	MYO3B
51	IL8		51	C10orf53		51	OTUD5
52	CD93		52	FCHO2		52	SLC39A14
53	CTSS		53	ZNF277		53	AFF4
54	ADM		54	CLEC7A		54	PTCH1
55	FH		55	UBE2W		55	CFI
56	RAPGEF2		56	RGR		56	FOXP2
57	VPS41		57	KCNIP2		57	ST3GAL3
58	ARHGEF9		58	WDR19		58	CD80
59	DDB2		59	BCL2L11		59	ATN1
60	HMOX1		60	B4GALNT1		60	ARL17A
61	DYNC2LI1		61	AFF4		61	RPP30
62	SSBP2		62	TRAPPC10		62	B3GNT5
63	CHST2		63	SEPT6		63	LOC729678
64	ENPP4		64	TAPBP		64	PWRN1
65	CPT2		65	RBM14		65	C21orf71
66	F3		66	ATN1		66	LOC286189
67	FOSL1		67	GON4L		67	LOC285370
68	PHF14		68	FAM120A		68	FAM69A
69	SERPINB2		69	SRGAP2		69	C9orf93
70	TLR2		70	LOC400756		70	LAYN
71	SPA17		71	PAPD4		71	ZNF577
72	HIP1		72	PPA2		72	TMEM17
73	PDGFA		73	FAM69A		73	AGAP11
74	CCL20		74	C8orf38		74	LOC100240728
75	GCNT1		75	RBM6		75	ATP6AP1L
76	SH3GL3		76	LOC100289373		76	SLC25A4
77	LY75		77	LOC254100		77	POM121L8P
78	MAP2K6		78	LOC285441		78	LOC100287676
79	SLC6A6		79	TREML3		79	PPP2R5C
80	ADAM28		80	PPP2R5C		80	C14orf145
81	LEFTY2		81	LOC401068		81	METTL6
82	TNFAIP6		82	C14orf145		82	FLJ35024
83	CCBL1		83	LOC647979		83	LOC84740
84	ADCYAP1		84	LOC283788		84	UACA
85	ZMYM5		85	MBNL1		85	C1orf53
86	PLAGL1		86	USP31		86	PPARA
87	BCL2		87	PLXNA1		87	C2CD3
88	FRK		88	FLJ35024		88	LOC100288673
89	HTATIP2		89	CTNNA1		89	TMED5
90	SMR3B		90	ATF1		90	IFT80
91	NCOA3		91	ZNF587		91	EXOSC1
92	EPB41		92	UGGT2		92	LOC283486
93	CXCL3		93	C1orf53		93	LEKR1
94	PI15		94	NCRNA00182		94	SNRPN
95	CEP68		95	HM13		95	LOC100288198
96	CLEC4M		96	PAPPA		96	ZNF254
97	C8orf17		97	FAT3		97	D21S2088E
98	OCLM		98	BAHCC1		98	CHIC1
	TNPO1		99	BCL11A		99	SPIRE1
	CXCL2		100	LOC100272228		100	LOC728868
	SLC7A11		101	LOC285954		101	TRIM16L
	XRCC4		102	SNRPN		102	FAM120A
	LYST		103	ZNF254		103	PAPPA
	CD84		104	LOC613266		104	PAIP2
	CIITA		105	LRCH3		105	ABHD1
	DST		106	LOC100130357		106	INTS10
	H2AFX		107	MED26		107	LOC100130275
	SQSTM1		108	MTDH		108	FLJ37201
	RER1		109	LOC283403		109	DNASE1L3
	ATRNL1		110	CCDC127		110	NRP1
	SPTBN1		111	MARK1		111	LOC283585
	SLC12A3		112	HS3ST3B1		112	DYNC2H1
	WFDC8		113	SNRPB2		113	LOC400620
	SRGAP3		114	ARHGEF7		114	DCAF4L1
	RARB		115	ZKSCAN3		115	CARD11
	CYB561		116	FARP1		116	LYST
	C11orf9		117	LYST		117	ZSCAN1
	PELO		118	LOC285191		118	LOC339568
	TMLHE		119	LOC339822		119	TNRC18
	ANKMY1		120	CENPI		120	LOC503519
	TRAF3		121	LOC157273		121	ZNF397OS
	GLYAT		122	MYH16		122	MGAT5B
	MLL3		123	PRKRIP1		123	CENPI
	ANKH		124	C9orf47		124	CXorf31
	SH3PXD2A		125	LOC285708		125	PARVA
	NFAT5		126	LOC400748		126	LOC157273
	CABLES1		127	LOC146795		127	LOC220980
	KDM1B		128	FSTL4		128	C10orf90
	GFPT1		129	TFE3		129	WDR49
	FGL2		130	AGAP4		130	RPAIN
	CCNG2		131	FUT6		131	LOC400748
	ANTXR2		132	CALML4		132	LOC100130815
	MCTP2		133	PER4		133	GLS2
	AGAP2		134	LOC145663		134	TAS1R1
	CHD2		135	THADA		135	KRTAP7-1
	ST6GALNAC5		136	ARID1B		136	SRC
	DBT		137	OR1C1		137	LOC400940
	ARPP21		138	TPM4		138	FBXO9
	HYDIN		139	CSAD		139	PER4
	C13orf38		140	EAF2		140	PLXNA3
	HERC4		141	IRAK3		141	SOX4
	CYBB		142	FNTB		142	BEND6
	ZFP82		143	ZNF280D		143	IRAK3
	HUWE1		144	KIAA1731		144	CDC42BPG
	NETO1		145	SLC5A9		145	LOC400128
	CSTB		146	SOX5		146	CAPZA2
	LOC643837		147	STK4		147	STK4
	LOC284757		148	PTPRC		148	PTPRC
	AKNA		149	LOC100131655		149	LOC100131655
	RBM39		150	ADAM9		150	C9orf29
	RFX3		151	LOC253724		151	NHSL2
	BCLAF1		152	ATG10		152	HECTD1
	ARL10		153	CCDC91		153	STX8
	HCG18		154	PTPRF		154	ACADVL
	ZNF253		155	ACADVL		155	FTH1
	LOC387895		156	FTH1		156	PLOD1
	LRMP		157	CIRBP		157	PALLD
	MAFF		158	PLOD1		158	RERE
	MAFF		159	FKBP4		159	TXNIP
			160	CD9		160	MMP2
			161	TXNIP		161	PGD
			162	HADH		162	TXNRD1
			163	MMP2		163	VAMP3
			164	ARF4		164	NQO1
			165	PGD		165	TMX4
			166	CHD4		166	ANXA2
			167	CAPZA2		167	MPZL1
			168	TXNRD1		168	RIOK3
			169	C5orf13		169	MVP
			170	BAZ2A		170	G6PD
			171	IGF2R		171	TACC2
			172	TIA1		172	MATN2
			173	BUB3		173	IKBKAP
			174	SCRN1		174	TNFAIP2
			175	NQO1		175	DHFR
			176	SQSTM1		176	TNFAIP3
			177	AHSA1		177	EFNB2
			178	NFKBIA		178	RNMT
			179	TMX4		179	PKIG
			180	ICMT		180	TRIP10
			181	CALD1		181	FBN1
			182	IER3		182	GPX2
			183	TPD52		183	DDIT4
			184	SH3BP5		184	ANPEP
			185	ABCE1		185	MAP7
			186	SLC20A1		186	IL1R1
			187	EIF4G3		187	FH
			188	SPEN		188	CUL2
			189	LANCL1		189	RAPGEF2
			190	RIOK3		190	GOLGA1
			191	GAS7		191	DGKA
			192	ARL4C		192	IGFBP5
			193	SIPA1L1		193	COL15A1
			194	G6PD		194	SEMA4G
			195	TACSTD2		195	ABCA1
			196	STAG1		196	APC
			197	CYP1B1		197	FAM189B
			198	ZER1		198	ARL4D
			199	SLC2A3		199	HMOX1
			200	TNFAIP2		200	SSBP2
			201	DHFR		201	PCGF2
			202	MECP2		202	C17orf75
			203	TNFAIP3		203	CD82
			204	MANF		204	IQSEC1
			205	ITPR2		205	CHST2
			206	RNMT		206	GCLM
			207	PDCD4		207	NFKBIE
			208	PRKACB		208	MMP9
			209	IL8		209	IL2RG
			210	FAH		210	ENPP4
			211	DDIT4		211	GLIPR1
			212	ANPEP		212	ZNF518A
			213	MAP7		213	FOSL1
			214	ADM		214	ADCY9
			215	WNK1		215	PHF14
			216	FH		216	IKBKE
			217	NINJ1		217	ICK
			218	RAPGEF2		218	PPP2R5B
			219	KIAA0040		219	MYH2
			220	SLC33A1		220	HOMER3
			221	GATM		221	TFAP2A
			222	ATXN1		222	SCN3B
			223	DCK		223	RRAD
			224	KIFAP3		224	PSG5
			225	DGKA		225	ATG4B
			226	KIF3C		226	CTNS
			227	DDB2		227	CCNE2
			228	COL15A1		228	ASNS
			229	ABCA1		229	ARID4A
			230	FAM189B		230	SLC22A5
			231	ZBTB17		231	FPR1
			232	IGF1R		232	RELB
			233	HMOX1		233	EGR2
			234	MTMR15		234	KIF5A
			235	DYNC2LI1		235	ACVR2A
			236	MTR		236	RCE1
			237	SSBP2		237	CRABP1
			238	NQO2		238	ACOX2
			239	HPGD		239	SPA17
			240	CHST2		240	ATXN3
			241	GCLM		241	HIP1
			242	NFKBIE		242	PDGFA
			243	PTPN3		243	CCL20
			244	ME1		244	TESK2
			245	SC65		245	CYP17A1
			246	TUBB2A		246	GCNT1
			247	ENPP4		247	PAGE4
			248	GLIPR1		248	TRAF1
			249	CPT2		249	LY75
			250	SFRS13A		250	GFRA1
			251	NPR2		251	NOVA1
			252	MT1X		252	ROM1
			253	F3		253	SLC6A6
			254	CEP350		254	ADAM28
			255	ACPP		255	TGM3
			256	FOSL1		256	TNFAIP6
			257	PLEKHO2		257	MAPK11
			258	CD83		258	ZNF91
			259	C12orf24		259	MPHOSPH9
			260	PHF14		260	MAGEB2
			261	NUAK1		261	TM4SF5
			262	NEK2		262	ADCYAP1
			263	CCNT2		263	GNAL
			264	HOMER3		264	MAF
			265	LRMP		265	NOVA2
			266	NFE2L3		266	SETMAR
			267	HOXB7		267	CCT6B
			268	IFNAR2		268	PDE6A
			269	NAV3		269	JRKL
			270	IL6ST		270	ZMYM5
			271	PTGER4		271	CNNM2
			272	ATG4B		272	C22orf31
			273	TLR2		273	PPP1R3A
			274	CTNS		274	GPR161
			275	CDK5R1		275	SCN4A
			276	PRIM1		276	SLC16A6
			277	SLC22A5		277	GPR37L1
			278	GFPT2		278	ZFP37
			279	FPR1		279	ACO1
			280	QPCT		280	ZZEF1
			281	RELB		281	DZIP3
			282	TGFBRAP1		282	EYA4
			283	PBX1		283	CTAG2
			284	SLC15A2		284	LTB
			285	KIF5A		285	RS1
			286	EIF2S3		286	GP1BA
			287	INPP4B		287	PIR
			288	HIP1		288	TCP10
			289	GSTT2		289	ST7
			290	CCL20		290	ATP4B
			291	TESK2		291	MR1
			292	GCNT1		292	C16orf3
			293	TNFSF12		293	PRKAA2
			294	SH3GL3		294	DOK4
			295	AOAH		295	EPB41
			296	LY75		296	KLRD1
			297	MAP2K6		297	SPIN2A
			298	ZMYND10		298	ANAPC10
			299	NCOA2		299	CXCL3
			300	TUFT1		300	CALCR
			301	ITGA4		301	IL3
			302	SLC6A6		302	TNFSF14
			303	PAK2		303	CLEC4M
			304	ADAM28		304	FOXI1
			305	LEFTY2		305	HNF1B
			306	TNFAIP6		306	MMP16
			307	SLC24A1		307	KIR2DS1
			308	SFRS6		308	C8orf17
			309	PTX3		309	TRAF3
			310	MPHOSPH9		310	ANXA13
			311	MAGEB2		311	PGM5
			312	LMTK2		312	SFRS3
			313	GPR44		313	ABAT
			314	MAF		314	PPP2R3A
			315	FOXF2		315	CLEC2B
			316	FER		316	CXCL2
			317	MT1H		317	ZNF589
			318	CYP4F3		318	ATP8A1
			319	GTF2A1		319	WWP2
			320	CCT6B		320	IL1RAP
			321	GRAP		321	CSF2RA
			322	CHRNA1		322	MTSS1
			323	DSG1		323	ACSM3
			324	NR0B1		324	GRIN2C
			325	UPK3B		325	FLT3LG
			326	KCNJ2		326	GREB1
			327	WISP1		327	CNOT4
			328	OXTR		328	GSTM4
			329	TRIM25		329	TPM1
			330	GUCY1A2		330	LEPR
			331	SIRPB1		331	IL1R2
			332	NEU3		332	SPAG11B
			333	HSPH1		333	GLS
			334	ACO1		334	PDE4A
			335	NLRP3		335	LMOD1
			336	CELA2B		336	SSX3
			337	GAB1		337	IDS
			338	ARR3		338	MLXIP
			339	CDK6		339	ARID5B
			340	HTATIP2		340	RECQL
			341	BPTF		341	SQSTM1
			342	EPO		342	PGRMC2
			343	LTB		343	RER1
			344	GZMM		344	SEZ6L
			345	PIR		345	ENOSF1
			346	SLC7A11		346	ATRNL1
			347	NFKB2		347	SSBP1
			348	TNFRSF9		348	ELOVL5
			349	TNPO1		349	ATP6V0E1
			350	FCAR		350	MED12
			351	NCOA3		351	PRPF31
			352	PRKAA2		352	BIN1
			353	SPAST		353	CCNT2
			354	POLQ		354	ZNF131
			355	METTL7A		355	DST
			356	LPAL2		356	BMP6
			357	EPB41		357	FARS2
			358	CXCL3		358	UBR2
			359	TNFSF14		359	ST3GAL4
			360	CLEC4M		360	CA12
			361	NFAT5		361	FADS3
			362	OSBPL1A		362	FABP7
			363	IL9R		363	KANK1
			364	MMP16		364	TP53I11
			365	IL1A		365	CDC25C
			366	TRPV5		366	ETV1
			367	TRAF3		367	CTH
			368	RBM3		368	DISC1
			369	RCAN1		369	POLR2A
			370	P2RY6		370	TACC1
			371	LRP8		371	UBE2W
			372	SRRM2		372	AGGF1
			373	TTC3		373	CSGALNACT1
			374	SFRS3		374	FBXO11
			375	UBN1		375	SUV39H2
			376	CXCL2		376	ARMCX5
			377	PTCH1		377	HERC6
			378	SPP1		378	PBLD
			379	MR1		379	APOL6
			380	TLK1		380	TCL6
			381	SLC11A1		381	LINS1
			382	SAT1		382	ANKMY1
			383	CDH6		383	TRPM3
			384	FLT3LG		384	UEVLD
			385	GREB1		385	ALDH6A1
			386	CNOT4		386	SSH1
			387	CD84		387	COL9A1
			388	IL1R2		388	SIRT5
			389	ITGB8		389	SMEK2
			390	TRO		390	FAM38B
			391	KCNAB2		391	SEMA6A
			392	ITGB4		392	GNG2
			393	UBR4		393	NFIA
			394	MLL		394	MSI2
			395	RHOQ		395	ZNF496
			396	DST		396	CABLES1
			397	KDM4B		397	PARM1
			398	STX7		398	RNF141
			399	CEP68		399	INSR
			400	MDN1		400	LACTB
			401	PRUNE2		401	AMMECR1
			402	ZDHHC18		402	B3GALT6
			403	RECQL		403	MAP3K2
			404	SLC5A3		404	FLT1
			405	SLC36A1		405	KITLG
			406	DZIP3		406	MUC20
			407	PGRMC2		407	KDM1B
			408	DICER1		408	ZBTB26
			409	RER1		409	DCAF5
			410	HNRNPH1		410	FGL2
			411	TRA2A		411	EGR1
			412	MARS		412	HGSNAT
			413	ZAP70		413	ENAH
			414	SSBP1		414	MCTP2
			415	ELOVL5		415	PPM1A
			416	ICA1		416	PUS10
			417	ATP6V0E1		417	DDX51
			418	BIN1		418	ATP6V0A2
			419	CDC42BPA		419	LOC728190
			420	YLPM1		420	SEPP1
			421	ZNF131		421	PIK3C3
			422	BMP6		422	HS6ST3
			423	DLEC1		423	KLHL17
			424	GOLGA4		424	GRIN2D
			425	TPR		425	ICA1L
			426	FARS2		426	HS2ST1
			427	RSU1		427	MPZL2
			428	PDS5B		428	TNRC6B
			429	IFIH1		429	HRSP12
			430	NF1		430	PIK3CA
			431	ATF7IP		431	GNAO1
			432	CROCC		432	MIER3
			433	B4GALT1		433	SERAC1
			434	ARHGAP1		434	TFEC
			435	DCAF8		435	COL3A1
			436	ETV1		436	TTC23
			437	SMOX		437	HYDIN
			438	TOX4		438	PNKD
			439	MDM2		439	RUFY2
			440	PTPN1		440	RHBDL3
			441	PELO		441	BTBD9
			442	TMLHE		442	IGLV1-44
			443	INTS6		443	ZNF493
			444	CSGALNACT1		444	UGGT2
			445	FBXO11		445	PRKACB
			446	ARMCX5		446	TLN1
			447	APOL6		447	C3orf15
			448	TMEM144		448	HUWE1
			449	ACVR2B		449	MDM4
			450	UCHL5		450	ARMC8
			451	C11orf63		451	SP100
			452	EFCAB6		452	AKNA
			453	ANKMY1		453	GOLIM4
			454	CATSPERB		454	ANTXR2
			455	MCOLN3		455	PCGF3
			456	SIRT5		456	MAN2C1
			457	ALDH6A1		457	RBM39
			458	SSH1		458	ZNF506
			459	UGCG		459	EPHA4
			460	SMEK2		460	MCM6
			461	LOC644450		461	RORA
			462	MLL3		462	LOC645513
			463	UBA6		463	JAK1
			464	HERPUD2		464	DHX30
			465	POLK		465	BCLAF1
			466	PPARA		466	SUGT1L1
			467	RAB3IP		467	TFRC
			468	SLC25A18		468	TBX5
			469	KIAA1310		469	CAPZA1
			470	APOL4		470	CAMTA1
			471	MALAT1		471	KIDINS220
			472	YY1		472	PDS5B
			473	MIB1		473	HCG18
			474	SH3PXD2A		474	IFNGR1
			475	DUSP16		475	PYGB
			476	MGST1		476	MKNK1
			477	SLC26A2		477	LMOD3
			478	GNG2		478	NEGR1
			479	ST3GAL1		479	MORF4L2
			480	CBL		480	LOC387895
			481	BRWD1		481	FRAS1
			482	AAK1		482	CD84
			483	ANTXR2		483	PHIP
			484	CABLES1		484	ZNF814
			485	CREB1
			486	C8orf83
			487	MGAT4A
			488	RNF141
			489	CDS1
			490	INSR
			491	CLCN5
			492	CAPRIN1
			493	ALS2
			494	LACTB
			495	B3GALT6
			496	RFX1
			497	FGD6
			498	KDM1B
			499	ZBTB26
			500	FGL2
			501	SLC2A4RG
			502	FAM43A
			503	ELAVL1
			504	PRKCB
			505	ACOX1
			506	ADPRH
			507	PPP2R5E
			508	CCNG2
			509	CREBBP
			510	SPTBN1
			511	GPRC5B
			512	KIAA1632
			513	QKI
			514	ENAH
			515	RAB11FIP3
			516	SRGAP2P1
			517	MCTP2
			518	PPM1A
			519	TNRC6B
			520	CNOT3
			521	C18orf54
			522	PCBP2
			523	ATP6V0A2
			524	THRB
			525	PDGFA
			526	ZNF641
			527	TRIM13
			528	CHD2
			529	C1orf104
			530	MBLAC2
			531	ZCCHC7
			532	SOS1
			533	CUL5
			534	ACY3
			535	USP9X
			536	NKTR
			537	FGA
			538	ABL2
			539	ARPP21
			540	SLA2
			541	SLC6A15
			542	TFEC
			543	RALGAPA2
			544	DAB2
			545	RARS2
			546	API5
			547	TTTY7
			548	PNKD
			549	RUFY2
			550	BIVM
			551	DLEU7
			552	RHBDL3
			553	SIPA1L2
			554	SBF2
			555	FLJ10661
			556	CD44
			557	LPP
			558	C12orf66
			559	HOOK3
			560	MDM4
			561	RPS15A
			562	SMAD5
			563	SOX6
			564	ZNF652
			565	ERC1
			566	FBXO10
			567	SLC31A1
			568	HUWE1
			569	SMG7
			570	CSTB
			571	RPS27
			572	KALRN
			573	LOC284757
			574	ARMC8
			575	APH1A
			576	EIF3B
			577	AKNA
			578	CD48
			579	RFFL
			580	MAN2C1
			581	RBM39
			582	ZNF506
			583	KLF7
			584	PITPNC1
			585	SFRS12
			586	MCM6
			587	MDFIC
			588	MSI2
			589	ZNF638
			590	SFRS4
			591	CAND1
			592	TRIB1
			593	BCLAF1
			594	FAM3C
			595	SUGT1L1
			596	GSPT1
			597	ASPH
			598	PHKB
			599	CELF2
			600	U2AF1
			601	HCG18
			602	PCSK6
			603	PYGB
			604	ZADH2
			605	MUC20
			606	NCOA7
			607	TNRC6A
			608	HSPD1
			609	RFX3
			610	FRAS1
			611	SYK
			612	C10orf18
			613	PSMB7
			614	BLZF1
			615	MAFF
			616	PPM1F
