# Supplementary material for: Gene Expression Profiling and Pathway Network Analysis Predicts a Novel Antitumor Function for a Botanical-Derived Drug, PG2
Source: Evid Based Complement Alternat Med. 2015 Apr 20;2015:917345. doi: 10.1155/2015/917345 (PMC4417974; doi:10.1155/2015/917345)
Supplement: Supplementary file 1 — Three different PG2 product batches were used to identify the gene signatures in this study. [file 917345.f1.zip › Supplementary Table S4.xlsx]

## Sheet: 工作表1
Pathway	source	#Genes in set	p-value	q-value	overlap	immune	cancer	apoptosis	other
Immune System	Reactome	1011	2.16939e-11	3.9049e-09	28	ⅴ
Pathways in cancer	KEGG	327	3.68916e-09	3.32025e-07	15		ⅴ
NF-kappa B signaling pathway	KEGG	92	1.01889e-08	6.11336e-07	9	ⅴ	ⅴ	ⅴ
Hepatitis C	KEGG	133	1.90274e-08	8.56232e-07	10				ⅴ
Cytokine Signaling in Immune system	Reactome	186	4.29066e-08	1.41014e-06	11	ⅴ
Signaling events mediated by Stem cell factor receptor (c-Kit)	PID	53	5.95581e-08	1.41014e-06	7	ⅴ	ⅴ
RIG-I/MDA5 mediated induction of IFN-alpha/beta pathways	Reactome	53	5.95581e-08	1.41014e-06	7	ⅴ
IL2 signaling events mediated by STAT5	PID	32	6.26727e-08	1.41014e-06	6	ⅴ	ⅴ
EPO signaling pathway	PID	34	9.20249e-08	1.8405e-06	6	ⅴ
Epstein-Barr virus infection	KEGG	204	1.10634e-07	1.99141e-06	11				ⅴ
Neurotrophic factor-mediated Trk receptor signaling	PID	65	2.52184e-07	4.09444e-06	7	ⅴ
Measles	KEGG	134	2.72963e-07	4.09444e-06	9	ⅴ
TRAF3-dependent IRF activation pathway	Reactome	13	1.33772e-06	1.71993e-05	4		ⅴ
Signaling events mediated by Hepatocyte Growth Factor Receptor (c-Met)	PID	84	1.48134e-06	1.7776e-05	7		ⅴ
Activation of IRF3/IRF7 mediated by TBK1/IKK epsilon	Reactome	15	2.52771e-06	2.84368e-05	4	ⅴ	ⅴ
MyD88-independent cascade	Reactome	97	3.91774e-06	3.71155e-05	7	ⅴ
Toll Like Receptor 3 (TLR3) Cascade	Reactome	97	3.91774e-06	3.71155e-05	7	ⅴ	ⅴ	ⅴ
Beta-catenin phosphorylation cascade	Reactome	17	4.36224e-06	3.92601e-05	4	ⅴ	ⅴ	ⅴ
Platelet sensitization by LDL	Reactome	18	5.57985e-06	4.78273e-05	4	ⅴ
Interferon Signaling	Reactome	69	6.80349e-06	5.56649e-05	6	ⅴ	ⅴ
Signaling events mediated by TCPTP	PID	41	7.79283e-06	6.0314e-05	5	ⅴ	ⅴ
RIG-I-like receptor signaling pathway	KEGG	71	8.04187e-06	6.0314e-05	6	ⅴ	ⅴ
Chronic myeloid leukemia	KEGG	73	9.45705e-06	6.651e-05	6	ⅴ	ⅴ
Activated TLR4 signalling	Reactome	111	9.607e-06	6.651e-05	7	ⅴ	ⅴ	ⅴ
Negative regulators of RIG-I/MDA5 signaling	Reactome	21	1.07467e-05	7.16445e-05	4				ⅴ
Signaling by Interleukins	Reactome	114	1.14527e-05	7.36243e-05	7	ⅴ	ⅴ
inhibition of cellular proliferation by Gleevec	PID	22	1.30676e-05	8.1109e-05	4	ⅴ	ⅴ	ⅴ
Interleukin-3, 5 and GM-CSF signaling	Reactome	47	1.54549e-05	8.74477e-05	5	ⅴ
CTLA4 inhibitory signaling	Reactome	23	1.57376e-05	8.74477e-05	4	ⅴ
Neurotrophin signaling pathway	KEGG	120	1.60321e-05	8.74477e-05	7				ⅴ
Toll Like Receptor 4 (TLR4) Cascade	Reactome	120	1.60321e-05	8.74477e-05	7	ⅴ	ⅴ
PI3K-Akt signaling pathway	KEGG	346	1.93757e-05	0.00010021	11	ⅴ	ⅴ	ⅴ
Signalling by NGF	Reactome	283	1.94853e-05	0.00010021	10	ⅴ	ⅴ
Degradation of beta-catenin by the destruction complex	Reactome	25	2.22527e-05	0.000108257	4	ⅴ	ⅴ
Signaling by Wnt	Reactome	25	2.22527e-05	0.000108257	4	ⅴ	ⅴ	ⅴ
il-2 receptor beta chain in t cell activation	PID	53	2.80141e-05	0.000132698	5	ⅴ	ⅴ
Regulation of IFNA signaling	Reactome	27	3.05572e-05	0.000141033	4	ⅴ	ⅴ
Interferon alpha/beta signaling	Reactome	28	3.54676e-05	0.000159604	4	ⅴ	ⅴ
IL2-mediated signaling events	PID	56	3.67052e-05	0.000161145	5	ⅴ	ⅴ
Herpes simplex infection	KEGG	188	3.82927e-05	0.000164112	8				ⅴ
NGF signalling via TRKA from the plasma membrane	Reactome	200	5.94271e-05	0.000243111	8	ⅴ	ⅴ
IGF1 pathway	PID	32	6.10267e-05	0.000244107	4	ⅴ	ⅴ	ⅴ
Innate Immune System	Reactome	552	7.47274e-05	0.000292411	13	ⅴ
EGF receptor (ErbB1) signaling pathway	PID	34	7.79006e-05	0.000298343	4	ⅴ	ⅴ	ⅴ
Signalling to ERKs	Reactome	35	8.75028e-05	0.000328135	4	ⅴ	ⅴ	ⅴ
Trk receptor signaling mediated by PI3K and PLC-gamma	PID	37	0.000109248	0.000393291	4	ⅴ	ⅴ
IL2 signaling events mediated by PI3K	PID	39	0.000134668	0.000457363	4	ⅴ	ⅴ
Adaptive Immune System	Reactome	592	0.000151312	0.000504372	13	ⅴ
Influenza A	KEGG	179	0.000203641	0.000631991	7	ⅴ
TNF receptor signaling pathway	PID	46	0.000257776	0.000786435	4	ⅴ	ⅴ	ⅴ
PDGFR-beta signaling pathway	PID	132	0.000265546	0.000796637	6	ⅴ	ⅴ	ⅴ
IL6-mediated signaling events	PID	48	0.00030424	0.000883279	4	ⅴ	ⅴ
Insulin Pathway	PID	48	0.00030424	0.000883279	4				ⅴ
ErbB signaling pathway	KEGG	88	0.000318183	0.000909094	5	ⅴ	ⅴ	ⅴ
Insulin signaling pathway	KEGG	139	0.000350875	0.000986836	6				ⅴ
Acute myeloid leukemia	KEGG	57	0.000589861	0.0015847	4	ⅴ	ⅴ
FGF signaling pathway	PID	58	0.000630327	0.00166851	4	ⅴ	ⅴ	ⅴ
Downstream signal transduction	Reactome	157	0.000670462	0.00174903	6	ⅴ	ⅴ	ⅴ
SHP2 signaling	PID	61	0.000763522	0.00193569	4	ⅴ	ⅴ
Toll-like receptor signaling pathway	KEGG	108	0.000815224	0.00203806	5	ⅴ	ⅴ
Renal cell carcinoma	KEGG	66	0.00102792	0.00250034	4		ⅴ
IL12-mediated signaling events	PID	66	0.00102792	0.00250034	4	ⅴ	ⅴ
Signaling by FGFR in disease	Reactome	174	0.00114596	0.00267886	6	ⅴ	ⅴ
Signaling by PDGF	Reactome	179	0.00132593	0.00305984	6	ⅴ	ⅴ	ⅴ
Costimulation by the CD28 family	Reactome	78	0.00191375	0.00423599	4	ⅴ
Dopaminergic synapse	KEGG	131	0.00192973	0.00423599	5				ⅴ
Osteoclast differentiation	KEGG	135	0.00220159	0.00471769	5				ⅴ
IRS-mediated signalling	Reactome	82	0.00229933	0.00486917	4	ⅴ	ⅴ
Signaling by SCF-KIT	Reactome	139	0.00250043	0.00513586	5	ⅴ	ⅴ
Integrin cell surface interactions	Reactome	84	0.00251087	0.00513586	4	ⅴ	ⅴ
IRS-related events	Reactome	85	0.00262149	0.00524299	4	ⅴ	ⅴ
Platelet homeostasis	Reactome	85	0.00262149	0.00524299	4	ⅴ
Small cell lung cancer	KEGG	86	0.00273543	0.00535166	4		ⅴ
Viral carcinogenesis	KEGG	207	0.00276502	0.00535166	6	ⅴ	ⅴ
Signaling by ERBB4	Reactome	145	0.0030026	0.00568914	5	ⅴ	ⅴ
Signal Transduction	Reactome	1698	0.0034858	0.00615141	21	ⅴ	ⅴ	ⅴ
Jak-STAT signaling pathway	KEGG	158	0.00433523	0.00743182	5	ⅴ	ⅴ
Signaling by FGFR	Reactome	159	0.00445272	0.00756122	5	ⅴ	ⅴ
Signaling by ERBB2	Reactome	160	0.00457246	0.007692	5	ⅴ	ⅴ
Signaling by the B Cell Receptor (BCR)	Reactome	170	0.00589934	0.00939719	5	ⅴ
T cell receptor signaling pathway	KEGG	108	0.00617401	0.00966367	4	ⅴ
ErbB1 downstream signaling	PID	110	0.00658404	0.0101293	4	ⅴ	ⅴ
Signaling by Insulin receptor	Reactome	113	0.0072324	0.0108486	4				ⅴ
Mitotic Prometaphase	Reactome	114	0.00745756	0.011003	4			ⅴ
Tuberculosis	KEGG	183	0.00800378	0.0117128	5	ⅴ
MAPK signaling pathway	KEGG	260	0.00832488	0.0120845	6	ⅴ	ⅴ	ⅴ
Downstream Signaling Events Of B Cell Receptor (BCR)	Reactome	123	0.00969488	0.0138498	4	ⅴ
Natural killer cell mediated cytotoxicity	KEGG	140	0.0150249	0.0194567	4	ⅴ
Downstream signaling of activated FGFR	Reactome	145	0.0168847	0.0215549	4	ⅴ	ⅴ
DAP12 signaling	Reactome	160	0.0233067	0.0287343	4	ⅴ
Signaling by EGFR	Reactome	177	0.0321735	0.0373628	4	ⅴ	ⅴ
Signaling by EGFR in Cancer	Reactome	179	0.0333305	0.0382133	4		ⅴ
Chemokine signaling pathway	KEGG	192	0.0414427	0.045765	4	ⅴ	ⅴ
