# Supplementary material for: Gene Expression Profiling and Pathway Network Analysis Predicts a Novel Antitumor Function for a Botanical-Derived Drug, PG2
Source: Evid Based Complement Alternat Med. 2015 Apr 20;2015:917345. doi: 10.1155/2015/917345 (PMC4417974; doi:10.1155/2015/917345)
Supplement: Supplementary file 1 — Three different PG2 product batches were used to identify the gene signatures in this study. [file 917345.f1.zip › Supplementary Table S5.xlsx]

## Sheet: Sheet1
pathway	source	p-value	q-value	immune
NF-kappa B signaling pathway - Homo sapiens	KEGG	3.4724e-06	0.00239943	V
Osteoclast differentiation - Homo sapiens	KEGG	2.20708e-05	0.00762546
Signaling events mediated by Stem cell factor receptor (c-Kit)	PID	5.30897e-05	0.0122283	V
Immune System	Reactome	0.00012604	0.0188233	V
Signaling by Interleukins	Reactome	0.00013968	0.0188233	V
Plasma membrane estrogen receptor signaling	PID	0.00017219	0.0188233
Developmental Biology	Reactome	0.000190685	0.0188233
Hematopoietic cell lineage - Homo sapiens	KEGG	0.000390599	0.0328099	V
IL2 signaling events mediated by STAT5	PID	0.000427336	0.0328099	V
IL6-mediated signaling events	PID	0.00054002	0.0373154	V
Cytokine Signaling in Immune system	Reactome	0.000743999	0.0399054	V
CTLA4 inhibitory signaling	Reactome	0.000828308	0.0399054	V
Glycosaminoglycan biosynthesis - keratan sulfate - Homo sapiens	KEGG	0.000836675	0.0399054	V
Signaling events mediated by Hepatocyte Growth Factor Receptor (c-Met)	PID	0.000854586	0.0399054
Signaling events mediated by VEGFR1 and VEGFR2	PID	0.000907014	0.0399054	V
Signalling by NGF	Reactome	0.00103014	0.0399054	V
Osteopontin-mediated events	PID	0.0010497	0.0399054
CDC42 signaling events	PID	0.00116192	0.0399054	V
IL2-mediated signaling events	PID	0.00120226	0.0399054	V
Signaling by SCF-KIT	Reactome	0.00121727	0.0399054	V
Interleukin-3, 5 and GM-CSF signaling	Reactome	0.00129631	0.0399054	V
Intraflagellar transport	Reactome	0.00129631	0.0399054	V
Interleukin-6 signaling	Reactome	0.00132825	0.0399054	V
Glutathione metabolism - Homo sapiens	KEGG	0.00139189	0.0400747
Alpha4 beta1 integrin signaling events	PID	0.00155362	0.040203	V
Platelet sensitization by LDL	Reactome	0.00157655	0.040203	V
Selenocompound metabolism - Homo sapiens	KEGG	0.00157655	0.040203
Interleukin-2 signaling	Reactome	0.00179021	0.040203	V
FGF signaling pathway	PID	0.00184318	0.040203	V
IL2 signaling events mediated by PI3K	PID	0.00186746	0.040203	V
Metabolism of amino acids and derivatives	Reactome	0.00193756	0.040203
Signaling by FGFR	Reactome	0.00200069	0.040203	V
Integrin alphaIIb beta3 signaling	Reactome	0.00212822	0.040203	V
Signaling events mediated by TCPTP	PID	0.00222829	0.040203	V
Trk receptor signaling mediated by PI3K and PLC-gamma	PID	0.00222829	0.040203	V
IL1-mediated signaling events	PID	0.00222829	0.040203	V
Signaling by VEGF	Reactome	0.00260354	0.040203
Platelet Aggregation (Plug Formation)	Reactome	0.00264062	0.040203	V
Glucocorticoid receptor regulatory network	PID	0.00283693	0.040203	V
Regulation of IFNG signaling	Reactome	0.00287261	0.040203
TRAF3-dependent IRF activation pathway	Reactome	0.00287261	0.040203
SHP2 signaling	PID	0.00309353	0.040203	V
Signaling events regulated by Ret tyrosine kinase	PID	0.0031091	0.040203	V
Keratan sulfate biosynthesis	Reactome	0.00317885	0.040203
DAP12 interactions	Reactome	0.00321318	0.040203	V
HIF-1 signaling pathway - Homo sapiens	KEGG	0.00364983	0.040203
Nucleotide-binding domain, leucine rich repeat containing receptor (NLR) signaling pathways	Reactome	0.00368206	0.040203
VEGFR1 specific signals	PID	0.00382968	0.040203
TRAF6 Mediated Induction of proinflammatory cytokines	Reactome	0.00395083	0.040203	V
Spry regulation of FGF signaling	Reactome	0.003975	0.040203
PI3K-Akt signaling pathway - Homo sapiens	KEGG	0.00402844	0.040203	V
Hemostasis	Reactome	0.00448562	0.040203	V
Glycosaminoglycan metabolism	Reactome	0.0045487	0.040203
Defective EXT2 causes exostoses 2	Reactome	0.0045487	0.040203
Defective EXT1 causes exostoses 1, TRPS2 and CHDS	Reactome	0.0045487	0.040203
MPS IX - Natowicz syndrome	Reactome	0.0045487	0.040203
MPS I - Hurler syndrome	Reactome	0.0045487	0.040203
MPS II - Hunter syndrome	Reactome	0.0045487	0.040203
MPS IIIA - Sanfilippo syndrome A	Reactome	0.0045487	0.040203
MPS IIIB - Sanfilippo syndrome B	Reactome	0.0045487	0.040203
MPS IIIC - Sanfilippo syndrome C	Reactome	0.0045487	0.040203
MPS IIID - Sanfilippo syndrome D	Reactome	0.0045487	0.040203
MPS IV - Morquio syndrome A	Reactome	0.0045487	0.040203
MPS IV - Morquio syndrome B	Reactome	0.0045487	0.040203
MPS VI - Maroteaux-Lamy syndrome	Reactome	0.0045487	0.040203
MPS VII - Sly syndrome	Reactome	0.0045487	0.040203
Mucopolysaccharidoses	Reactome	0.0045487	0.040203
Defective SLC26A2 causes chondrodysplasias	Reactome	0.0045487	0.040203
Defective PAPSS2 causes SEMD-PA	Reactome	0.0045487	0.040203
Defective B4GALT7 causes EDS, progeroid type	Reactome	0.0045487	0.040203
Defective B3GAT3 causes JDSSDHD	Reactome	0.0045487	0.040203
Defective CHSY1 causes TPBS	Reactome	0.0045487	0.040203
Defective CHST3 causes SEDCJD	Reactome	0.0045487	0.040203
Defective CHST14 causes EDS, musculocontractural type	Reactome	0.0045487	0.040203
Defective B4GALT1 causes B4GALT1-CDG (CDG-2d)	Reactome	0.0045487	0.040203
Defective CHST6 causes MCDC1	Reactome	0.0045487	0.040203
Diseases associated with glycosaminoglycan metabolism	Reactome	0.0045487	0.040203
Innate Immune System	Reactome	0.00463959	0.040203	V
Axon guidance	Reactome	0.00477056	0.040203
HTLV-I infection - Homo sapiens	KEGG	0.00497759	0.040203	V
NGF signalling via TRKA from the plasma membrane	Reactome	0.00505388	0.040203	V
Signaling by ERBB2	Reactome	0.00507864	0.040203	V
Signaling by FGFR in disease	Reactome	0.00532703	0.040203	V
Tuberculosis - Homo sapiens	KEGG	0.00532703	0.040203	V
Constitutive Signaling by Ligand-Responsive EGFR Cancer Variants	Reactome	0.00533167	0.040203
GRB2:SOS provides linkage to MAPK signaling for Integrins	Reactome	0.00533167	0.040203
Regulation of KIT signaling	Reactome	0.00533167	0.040203	V
Atypical NF-kappaB pathway	PID	0.00533167	0.040203	V
SEMA3A-Plexin repulsion signaling by inhibiting Integrin adhesion	Reactome	0.00533167	0.040203
DAP12 signaling	Reactome	0.00540876	0.040203	V
EPO signaling pathway	PID	0.00542011	0.040203	V
Signalling to RAS	Reactome	0.00542011	0.040203
Signaling by Robo receptor	Reactome	0.00542011	0.040203
TNF signaling pathway - Homo sapiens	KEGG	0.005469	0.040203	V
Signalling to ERKs	Reactome	0.00564169	0.0410358	V
Signaling by EGFR	Reactome	0.00599903	0.0427354	V
Signaling by Overexpressed Wild-Type EGFR in Cancer	Reactome	0.00599903	0.0427354
Signaling by the B Cell Receptor (BCR)	Reactome	0.00612152	0.043163	V
Adaptive Immune System	Reactome	0.00635712	0.044051	V
Pre-NOTCH Expression and Processing	Reactome	0.00637496	0.044051
Dopaminergic synapse - Homo sapiens	KEGG	0.00655472	0.0447727
Signaling by Ligand-Responsive EGFR Variants in Cancer	Reactome	0.00673859	0.0447727
Signaling by EGFRvIII in Cancer	Reactome	0.00673859	0.0447727
Signaling by EGFR in Cancer	Reactome	0.00673859	0.0447727
RIG-I/MDA5 mediated induction of IFN-alpha/beta pathways	Reactome	0.00684208	0.0447933	V
Inflammasomes	Reactome	0.00696621	0.0447933	V
Glycosphingolipid biosynthesis - ganglio series - Homo sapiens	KEGG	0.00696621	0.0447933
Viral carcinogenesis - Homo sapiens	KEGG	0.00700098	0.0447933	V
Signaling by PDGF	Reactome	0.0071352	0.0452332	V
Insulin Pathway	PID	0.00737342	0.0463185
Keratan sulfate/keratin metabolism	Reactome	0.00744637	0.0463553
RXR and RAR heterodimerization with other nuclear receptor	PID	0.00793475	0.0472665
VEGFR3 signaling in lymphatic endothelium	PID	0.00793475	0.0472665	V
Interleukin receptor SHC signaling	Reactome	0.00793475	0.0472665	V
SHC-related events triggered by IGF1R	Reactome	0.00793475	0.0472665
Smooth Muscle Contraction	Reactome	0.00793475	0.0472665
TCR signaling in na&#xef;ve CD4+ T cells	PID	0.0083115	0.0489469	V
Toll Like Receptor 9 (TLR9) Cascade	Reactome	0.00851872	0.0489469	V
Validated transcriptional targets of TAp63 isoforms	PID	0.00856069	0.0489469
MAP kinase activation in TLR cascade	Reactome	0.00856069	0.0489469	V
VEGFR2 mediated cell proliferation	Reactome	0.00864185	0.0489469
CD40/CD40L signaling	PID	0.00864185	0.0489469	V
Sema3A PAK dependent Axon repulsion	Reactome	0.00890037	0.0494762
CRMPs in Sema3A signaling	Reactome	0.00890037	0.0494762
NCAM signaling for neurite out-growth	Reactome	0.00915876	0.0494762
Toll Like Receptor TLR1:TLR2 Cascade	Reactome	0.00923651	0.0494762	V
Toll Like Receptor 2 (TLR2) Cascade	Reactome	0.00923651	0.0494762	V
MyD88:Mal cascade initiated on plasma membrane	Reactome	0.00923651	0.0494762
Toll Like Receptor TLR6:TLR2 Cascade	Reactome	0.00923651	0.0494762	V
